# Supplementary material for: The biological and immunological significance of the estrogen-related gene IER3 in diabetes
Source: Front Endocrinol (Lausanne). 2025 Sep 2;16:1570332. doi: 10.3389/fendo.2025.1570332 (PMC12436140; doi:10.3389/fendo.2025.1570332)
Supplement: Supplementary file 1 [file DataSheet1.csv]

	logFC	AveExpr	t	P.Value	adj.P.Val	B	type
ELFN1	1.59006978163496	6.29451018114535	10.4824734673114	3.32453508644647e-20	4.51904054300669e-16	34.9232358324883	Up
RP1-212P9.2	-1.02523053794343	8.04907211445349	-8.74313738646594	1.96334913821369e-15	1.33439024178694e-11	24.4148248460143	Down
FAM47E	-0.492787821626263	9.85806457034302	-8.28119552764153	3.24690203149157e-14	1.47117131046883e-10	21.7305123064027	NOT
ACOT13	-0.396592645319347	11.4782336907558	-7.87658338527532	3.60171046431172e-13	1.22395125853473e-09	19.4290663761727	NOT
STRADB	0.334891054992229	10.1479725086919	7.67237856979177	1.18903762894472e-12	3.23251769804912e-09	18.2872480186221	NOT
NDUFS1	-0.279341661076458	10.2171742801453	-7.56235069863292	2.24943948144618e-12	5.09610514521633e-09	17.6779033295163	NOT
SEPT8	0.410921931309714	9.53654778536047	7.46606426993348	3.91585542483525e-12	6.92603899707599e-09	17.1481726280119	NOT
PTPN3	-0.424434035403108	9.94215396035465	-7.45906921678078	4.07623865052659e-12	6.92603899707599e-09	17.1098188573432	NOT
SATB1	0.346393287885934	9.83770952889535	7.43252254477208	4.74621420123365e-12	7.16836551526323e-09	16.9644263904574	NOT
CTSV	-0.80834787540031	7.2618578074593	-7.27567227198427	1.16005613008385e-11	1.46506729399724e-08	16.1107220445737	Down
SNRPD2	-0.251800842592074	11.8276894651163	-7.27183030305241	1.18559113028542e-11	1.46506729399724e-08	16.0899276099308	NOT
DHRS7	-0.251812560719503	12.5307601688953	-7.1644141407787	2.1741889991135e-11	2.46281258874582e-08	15.5108559788032	NOT
TMEM37	-0.464376843717948	6.19598944434302	-7.12396631973672	2.72868785577086e-11	2.51562058821494e-08	15.2939777672363	NOT
PHACTR1	0.537404198012431	9.32893199226744	7.11897203284417	2.80618138520075e-11	2.51562058821494e-08	15.2672438661465	NOT
KCNAB2	0.66557922815944	7.74388798522093	7.11318536517277	2.89868985573416e-11	2.51562058821494e-08	15.2362808836344	NOT
MPC1	-0.258599335369076	11.4126850219767	-7.09860004175451	3.14542714970608e-11	2.51562058821494e-08	15.1582979703741	NOT
OSTF1	-0.525766607565191	8.23012116943023	-7.09855927357573	3.14614507464534e-11	2.51562058821494e-08	15.1580801158463	NOT
HS6ST2	-0.817854977205127	9.2530905573314	-7.08654033940608	3.36500667146532e-11	2.51802829265564e-08	15.0938831718004	Down
PRKAG2	-0.759589640131935	8.28870013555233	-7.07850480829048	3.51964522625301e-11	2.51802829265564e-08	15.0509952679733	Down
FASTKD5	-0.340219387882984	9.10726200307558	-7.05233255930332	4.07356711990335e-11	2.76859989304231e-08	14.9114873984364	NOT
SNX11	-0.351658806314065	10.0477500624477	-7.01158906354259	5.11150428556436e-11	3.30860370255602e-08	14.6948635541682	NOT
N4BP2L1	0.614105257737064	10.6317888994535	6.92015484997087	8.48547204563336e-11	5.24286461437701e-08	14.2112188151097	NOT
FTL	-0.180129596189588	14.0448530525581	-6.89919977247549	9.52600727587999e-11	5.52688492726021e-08	14.1008676759273	NOT
HSPB11	-0.315124099500854	10.0177009955349	-6.89482996120656	9.75834902186751e-11	5.52688492726021e-08	14.0778792182346	NOT
SLC26A4	1.86119612235975	7.09889517921512	6.85655594908459	1.20472991351007e-10	6.32007316532256e-08	13.8768752519092	Up
LOC102725454	-0.35271096546449	6.20928656155814	-6.85593165427966	1.20887149487521e-10	6.32007316532256e-08	13.8736018009688	NOT
COMMD1	-0.269158198049727	10.9347142550581	-6.84744437620279	1.26658837829687e-10	6.37656882451459e-08	13.8291157947317	NOT
TUBGCP4	-0.37556847880435	8.05273917722093	-6.82211352523273	1.4554897432018e-10	6.72886847378727e-08	13.6965277087284	NOT
MRPS10	-0.292638932792539	11.3512047060465	-6.8081951911531	1.57083678213406e-10	6.72886847378727e-08	13.6237930301375	NOT
REXO2	0.25105393000777	12.0258994702326	6.80533091063482	1.59566886992387e-10	6.72886847378727e-08	13.6088351886863	NOT
SLC2A1	-0.897821685179174	7.43016974895349	-6.80355769039673	1.61123540622328e-10	6.72886847378727e-08	13.599576856737	Down
SDHB	-0.356092694201242	10.8292073469477	-6.80039460842814	1.63937556374457e-10	6.72886847378727e-08	13.5830651576452	NOT
PPP4R1L	0.609255370438073	9.00218551684302	6.80039052865183	1.63941217015545e-10	6.72886847378727e-08	13.5830438634763	NOT
SLIRP	-0.332091239182593	12.1324662182558	-6.79558621510236	1.68308341137914e-10	6.72886847378727e-08	13.5579730100642	NOT
SRXN1	-0.742841368593164	10.24521475725	-6.73072414163805	2.39785649887481e-10	9.31258953977295e-08	13.2204796602673	Down
NCKAP5	-0.847165158236362	6.37993972351744	-6.68763471071626	3.03038246039689e-10	1.14422191067152e-07	12.9972961590306	Down
NDUFV2	-0.373190514124322	12.1543696777326	-6.66455011584945	3.43416232949795e-10	1.17415838999692e-07	12.8780675387253	NOT
MBTD1	0.355090625866356	11.1433491561047	6.66270006573653	3.46872559316267e-10	1.17415838999692e-07	12.8685225883247	NOT
MARK1	-0.826473364562703	7.37664277331977	-6.6613375103595	3.49440014452986e-10	1.17415838999692e-07	12.861493744815	Down
LOC101927734	-0.563725141995802	10.9464272803547	-6.66061225371156	3.50814233232362e-10	1.17415838999692e-07	12.8577527929962	NOT
MLLT6	0.323755498431236	10.6855950547267	6.65885994876646	3.54156506951179e-10	1.17415838999692e-07	12.8487151869004	NOT
DBI	-0.179447065246309	12.8928718056977	-6.64952976909631	3.72487450767733e-10	1.18448401335501e-07	12.80061744471	NOT
NCBP2-AS2	-0.272987476580108	9.43539517655233	-6.64843490855492	3.74698834505006e-10	1.18448401335501e-07	12.7949759190704	NOT
MRPL18	-0.21946686106915	10.9550887936047	-6.63531267634473	4.02230243870472e-10	1.22931933404069e-07	12.7274024395044	NOT
ARPP19	-0.356704503897281	8.84133137833139	-6.63252584088457	4.08328721900816e-10	1.22931933404069e-07	12.7130614852468	NOT
NIF3L1	-0.272502131034965	10.5271827929651	-6.62907197817697	4.16013311012078e-10	1.22931933404069e-07	12.6952928877739	NOT
MRPS30	-0.376912758085004	10.298427634064	-6.60778121079272	4.66627225777329e-10	1.34954550638111e-07	12.5858802174909	NOT
DHDDS	-0.299160891688734	9.98190778999419	-6.59699018696834	4.94548152672664e-10	1.3806095785766e-07	12.5305038074031	NOT
LINC01116	0.939480777888423	7.13043618869767	6.59581676754867	4.97681669611221e-10	1.3806095785766e-07	12.5244853449992	Up
PRDX5	-0.271902264326342	11.4239151733721	-6.58643752898787	5.23440595141469e-10	1.4230256019516e-07	12.4764017779908	NOT
KIRREL3	-1.09065263336985	8.02315993465698	-6.58216290442493	5.356114223845e-10	1.42756197342598e-07	12.4545007890089	Down
PDP2	-0.347074106357886	8.70046562825	-6.57494404080014	5.56800564367036e-10	1.45549809066175e-07	12.4175339411098	NOT
PSMA3	-0.551905367384615	11.559730647907	-6.54631232235397	6.49274436154458e-10	1.66520517182029e-07	12.2711494419734	NOT
RPA3	-0.440017607475991	10.0741947382326	-6.51116640184732	7.83637805162152e-10	1.97259049732762e-07	12.0919754785143	NOT
CHMP2A	-0.353952858778552	11.3176696318605	-6.49715702367694	8.44514874434307e-10	2.08718012512464e-07	12.0207149764891	NOT
NTPCR	-0.27228011793178	10.8034235280058	-6.49165612855521	8.69670453148162e-10	2.11096972672196e-07	11.9927589042281	NOT
MRPS33	-0.268284087659672	11.4342345718023	-6.45908827399007	1.03442746251852e-09	2.46683728035337e-07	11.8275352142611	NOT
FAM193B	0.45966176744289	6.94489682159884	6.44992979311282	1.08604876882891e-09	2.52351481179156e-07	11.7811617621817	NOT
CKS1B	-0.505762933824242	9.75591038079651	-6.44832972165681	1.09532387181418e-09	2.52351481179156e-07	11.773063934683	NOT
TMEM126A	-0.28795713260264	11.1346279388721	-6.43518823282755	1.17450673178597e-09	2.66084500086111e-07	11.706601557175	NOT
COX6C	-0.159842516815849	12.6921079844767	-6.43028367249531	1.20547896690367e-09	2.68624190116747e-07	11.6818178682115	NOT
PAICS	-0.276079417267132	10.4090717152209	-6.40695972402716	1.36411114285059e-09	2.99070367173678e-07	11.5641131483934	NOT
UBR5	0.231946845833722	10.9632551640698	6.40285078498218	1.39410886531773e-09	3.00795584226411e-07	11.5434040348967	NOT
HCN4	-0.634876493703186	6.48361626723256	-6.37996808468146	1.5734143953709e-09	3.30084295566603e-07	11.4282218619482	NOT
MPV17L2	-0.412386840176379	7.84775173214535	-6.37936658813244	1.5784211882461e-09	3.30084295566603e-07	11.4251975422614	NOT
PSMB6	-0.231463094231547	11.7833629619767	-6.37142577823134	1.64600611681463e-09	3.39002441603959e-07	11.3852874297004	NOT
IER3	-0.871666556128983	12.941347544593	-6.36797181702476	1.67628331164016e-09	3.40085359031712e-07	11.3679374099015	Down
UMPS	-0.362667112565967	9.53160315498837	-6.35943854847101	1.75345180452407e-09	3.50509858513173e-07	11.3250974027615	NOT
PRR26	0.699455191003107	8.33590399702907	6.33782388384158	1.96488428278198e-09	3.87082203708051e-07	11.21674072575	NOT
PRR13	-0.321390080452526	10.5551348710233	-6.32989975716229	2.04851381305948e-09	3.924774803137e-07	11.1770726020279	NOT
TUBA1B	-0.33602830394561	12.8224695797093	-6.32878720304929	2.06053204107875e-09	3.924774803137e-07	11.1715055914431	NOT
TIMM10	-0.699024572413987	10.5256298326047	-6.32709983406247	2.07889197252898e-09	3.924774803137e-07	11.1630634575635	NOT
XRCC6	-0.20914488073815	11.7690442063372	-6.32276137876913	2.12683902782711e-09	3.9602908089389e-07	11.1413639036059	NOT
ZMAT2	-0.176940949992385	10.4320627631802	-6.31785365622375	2.1823879246012e-09	4.00881068366272e-07	11.116828039446	NOT
NDUFS6	-0.319062258267289	12.0178211879651	-6.28692582175934	2.56672796510999e-09	4.59076670720457e-07	10.9624752000069	NOT
CPD	-0.290544711166434	10.5488192583488	-6.28692421422681	2.56674957513093e-09	4.59076670720457e-07	10.9624671893274	NOT
DKK3	0.800117040945299	9.15178601722674	6.27691869887291	2.70477486138818e-09	4.77319797078716e-07	10.9126320027634	Up
ZNF823	-0.41833915163512	8.90548371281395	-6.2745167914049	2.73897919312439e-09	4.77319797078716e-07	10.9006759321214	NOT
RIMKLA	-0.510112938081274	7.42376528173837	-6.26822463251008	2.83060969489594e-09	4.87044020034437e-07	10.8693685870844	NOT
PSMC1	-0.22677333782906	11.9946766797093	-6.26257114798242	2.91550301362163e-09	4.95380405801986e-07	10.8412555806085	NOT
ATP5G3	-0.177247156470862	12.5942889099419	-6.23996539707808	3.28065979475368e-09	5.50543315926997e-07	10.7290011464477	NOT
SF3B5	-0.247825177086246	11.2207835414535	-6.21174804756399	3.79994976591478e-09	6.29911184976581e-07	10.5892345913855	NOT
NDUFB9	-0.216550940459986	12.3646646496512	-6.19974333553052	4.04460597392456e-09	6.61437884552049e-07	10.5298923190959	NOT
FEN1	-0.524449915069619	9.37677222118023	-6.19771443039397	4.0874554772583e-09	6.61437884552049e-07	10.5198700134674	NOT
POLR3K	-0.441678465766745	8.10110221897093	-6.17564922492663	4.58322006306237e-09	7.32937768437727e-07	10.4110056582899	NOT
CMAS	-0.241103603725563	10.1152009490116	-6.17218806708698	4.66616328464009e-09	7.37525087536195e-07	10.3939512078453	NOT
OAZ2	-0.284863399273814	9.44234726351744	-6.16328557506575	4.88633024883653e-09	7.61908596667745e-07	10.3501127715446	NOT
MAPRE1	-0.605205642176688	9.05266894179651	-6.16146730985599	4.93253560705963e-09	7.61908596667745e-07	10.3411639942192	NOT
NOD1	0.478208673630924	7.12745143115698	6.14740231153275	5.30473631665538e-09	8.10194165756142e-07	10.2719977532661	NOT
C14orf119	-0.269947411308467	11.2135765434302	-6.13461188653572	5.66705080612806e-09	8.55913573418874e-07	10.209185780635	NOT
NDUFAF2	-0.265193848606526	10.1187931533314	-6.12884828268477	5.83814962433304e-09	8.72065580698451e-07	10.1809085002119	NOT
KANSL1	0.149599229019422	11.9545444059302	6.12497311752082	5.95602707976284e-09	8.8000300103496e-07	10.1619056745075	NOT
ATP5F1	-0.171931474649572	12.2371083748256	-6.1210644105753	6.07728962599063e-09	8.88264493398824e-07	10.1427460602596	NOT
ENO1	-0.489403104860917	11.5563301061628	-6.10968008071164	6.44444223191838e-09	9.27995880628536e-07	10.0869866773787	NOT
LSM3	-0.269256618735042	11.6749634925581	-6.10844191916707	6.48566237473044e-09	9.27995880628536e-07	10.0809262393199	NOT
SNX12	-0.328304248049728	9.69822547895349	-6.10164094604653	6.71673059079606e-09	9.45357843744565e-07	10.0476513457437	NOT
SCO1	-0.317297709956334	9.10276578780814	-6.10068267696186	6.74993092116732e-09	9.45357843744565e-07	10.0429647431906	NOT
TMEM60	-0.244705824535198	10.5720869150698	-6.09879949972959	6.81564545626185e-09	9.45357843744565e-07	10.0337560563106	NOT
MRPS23	-0.333254913995338	11.7125304830233	-6.09056962383819	7.11027224500333e-09	9.65487687400621e-07	9.99353335177054	NOT
AIMP2	-0.533734706106137	10.249061471157	-6.09036479563446	7.11776212130769e-09	9.65487687400621e-07	9.99253271397407	NOT
DQ592442	0.96533872716317	6.78468032987791	6.08739332828413	7.22729309538722e-09	9.65487687400621e-07	9.97801874586075	Up
ACVR2B	0.322179314890288	8.99009779776163	6.0869201541219	7.24488664127591e-09	9.65487687400621e-07	9.97570796816635	NOT
TIMM8B	-0.244883528498834	11.6623053141279	-6.08476680098258	7.3254845796575e-09	9.66750600886256e-07	9.96519336586051	NOT
TWF1	-0.254638134564101	11.6028343976744	-6.08014395197203	7.50149548357135e-09	9.80459885655629e-07	9.94262845894849	NOT
ATP1B3	-0.361814589777778	11.3731623019767	-6.07614722479324	7.65700555922433e-09	9.8298660636381e-07	9.92312855250885	NOT
EBNA1BP2	-0.305877126780109	11.2596541242442	-6.07556668432345	7.67985542061643e-09	9.8298660636381e-07	9.92029679255405	NOT
PSMB4	-0.272616048380731	13.2698244176163	-6.07410270829671	7.73777436040077e-09	9.8298660636381e-07	9.91315657605986	NOT
SPAG7	-0.298499206204352	9.57498979636628	-6.07127432896339	7.85088875750083e-09	9.88121582228785e-07	9.89936489035817	NOT
SLC9A3R1	-0.37368028689759	11.2158475473372	-6.06735736674547	8.0102205634294e-09	9.98925946043081e-07	9.88027183723733	NOT
SOD1	-0.163161817019427	12.85586076	-6.06412207727111	8.1442114616294e-09	1.00640242179935e-06	9.86450748982187	NOT
SNORA72	0.683274305907226	6.71395664614535	6.05941139320381	8.34324486633392e-09	1.02170925646916e-06	9.84156368955021	NOT
BOLA3	-0.297076636516861	10.4561787826395	-6.05284299989715	8.62875235281796e-09	1.04593516840245e-06	9.80959075309045	NOT
EXOSC9	-0.329940805622378	11.3078941956977	-6.05045816204155	8.73476663136941e-09	1.04593516840245e-06	9.79798757058483	NOT
CCDC167	-0.641257092335819	8.35594931401744	-6.0496292548987	8.77191269019929e-09	1.04593516840245e-06	9.79395529273562	NOT
SHFM1	-0.357740759075367	11.3963979871512	-6.04148435760071	9.14525024181241e-09	1.0649552827288e-06	9.7543526509652	NOT
NBPF10	0.210610204960373	11.8008456944186	6.0411743183045	9.15976512048457e-09	1.0649552827288e-06	9.75284583241556	NOT
RPGR	0.404975793908158	9.12850727476163	6.03843922728521	9.28879427028176e-09	1.0649552827288e-06	9.73955519126464	NOT
TACC2	0.654465800489043	10.484766059064	6.03755721599262	9.33078229756346e-09	1.0649552827288e-06	9.73527005113553	NOT
LOC101929777	0.591231994622688	6.70797567468023	6.03675708501828	9.36903336697111e-09	1.0649552827288e-06	9.73138306290837	NOT
MRPL14	-0.459030008951514	9.80138731963372	-6.03519151252024	9.44432237725478e-09	1.0649552827288e-06	9.72377856011008	NOT
PRDM4	-0.233937234234499	10.6044688987965	-6.03445700779095	9.47984912897701e-09	1.0649552827288e-06	9.72021126343785	NOT
FAM20B	-0.367345866391453	8.74520352001744	-6.03098930708651	9.64935330277986e-09	1.06933491409888e-06	9.70337330872247	NOT
IGF2	-0.929262544715618	9.24209775215698	-6.03044614839226	9.67617114942703e-09	1.06933491409888e-06	9.70073647997251	Down
ATP5O	-0.192938543589742	12.5134357190698	-6.02571758876467	9.91274663123189e-09	1.08664487869625e-06	9.67778755629285	NOT
SNX4	-0.471973893671949	9.58498968412209	-6.02307422305163	1.00474587848133e-08	1.09260085809574e-06	9.6649636506563	NOT
MSANTD2	0.606225619755555	8.65009574506395	6.00722824151695	1.08934505338475e-08	1.17519581830626e-06	9.58816495356677	NOT
TRAPPC2L	-0.332074505552136	10.6005657796047	-6.00435108237242	1.1054376533767e-08	1.18316645845271e-06	9.57423454900635	NOT
PSMG1	-0.284143239513287	9.59620836725581	-5.99999288455616	1.13025880940924e-08	1.19422812800698e-06	9.55314154948155	NOT
RPL26L1	-0.335839404716395	11.6487517728488	-5.99945776955629	1.1333438425138e-08	1.19422812800698e-06	9.55055235595824	NOT
PTRH2	-0.419503364407305	10.4283418754826	-5.99732485639906	1.14572268811127e-08	1.19798526919204e-06	9.54023357603156	NOT
TFAM	-0.523687934554777	8.06101906811628	-5.99563446507229	1.15562730227075e-08	1.19911770379895e-06	9.53205734335721	NOT
KCNH8	0.716175125017249	7.12561160777907	5.98759286890055	1.20390698238048e-08	1.23397864245435e-06	9.49318139979412	Up
PSMD8	-0.271195600845376	11.5356475660465	-5.98702664567569	1.20737997091465e-08	1.23397864245435e-06	9.4904453432466	NOT
PSMA2	-0.21538925167366	10.7444074851163	-5.97189459170915	1.30391905845062e-08	1.322699385188e-06	9.41738742190872	NOT
ATP5I	-0.20037159113442	12.3616761781977	-5.96906409378392	1.3227986605224e-08	1.32326841998029e-06	9.40373498109891	NOT
PHC1	0.486275228017093	10.838116357686	5.96889278402786	1.32394986476362e-08	1.32326841998029e-06	9.40290883109232	NOT
ADAMTS17	0.838341444706449	6.8223374837093	5.96479285275451	1.35179625057601e-08	1.33968844590441e-06	9.38314128332159	Up
PSMD1	-0.4346407733324	9.62377577898837	-5.96210079144227	1.37039179133313e-08	1.33968844590441e-06	9.37016647115014	NOT
NDUFAB1	-0.181649097602174	11.8060558747093	-5.96114099817426	1.37708203448084e-08	1.33968844590441e-06	9.36554151428699	NOT
OSGIN2	-0.701923918217404	7.30424743601744	-5.96075220191795	1.37980123906877e-08	1.33968844590441e-06	9.36366815863297	Down
TSN	-0.401074676129604	8.18762847263953	-5.95891138844393	1.39274730666064e-08	1.3426676694637e-06	9.35479955366139	NOT
LOC646214	0.410242443152758	9.0576774564186	5.95364460335208	1.43044849004126e-08	1.36566330991016e-06	9.32943523487356	NOT
TUBB2B	-0.622821256589588	9.03705270377907	-5.9521098336818	1.4416217281625e-08	1.36566330991016e-06	9.3220466721511	NOT
SUDS3	0.2381728757094	12.2901709894767	5.95013409144988	1.45613124267714e-08	1.36566330991016e-06	9.3125370350265	NOT
SLC25A33	-0.385824196878167	9.61314723947093	-5.95004513144073	1.45678790507595e-08	1.36566330991016e-06	9.31210890115368	NOT
GRIN2D	-0.884250405287646	5.87347256498837	-5.94603755756275	1.48667285483101e-08	1.38265928158446e-06	9.29282613896034	Down
MIEF1	-0.347454456882362	8.18264647515116	-5.9449003972174	1.49526163755548e-08	1.38265928158446e-06	9.28735613751451	NOT
TOMM20	-0.199189276088578	12.7520845019186	-5.93384024235738	1.58137381653843e-08	1.45240637082479e-06	9.23418973237762	NOT
PRPS1	-0.346760923866668	7.98941838010465	-5.92948007204097	1.61664030447074e-08	1.47483165494434e-06	9.213247997445	NOT
COX6B1	-0.200054850514373	12.6652184012791	-5.92421068283556	1.66029008350454e-08	1.50455487367181e-06	9.18795269461343	NOT
SMIM12	-0.386941271574824	10.2776233799767	-5.91598520210638	1.73074452522419e-08	1.55801392922996e-06	9.14849619734536	NOT
MYOM1	0.721387539446775	8.55022260981395	5.91367555778438	1.7510486221706e-08	1.56592131060296e-06	9.13742358142882	Up
C21orf59	-0.272907836521835	10.4747377393372	-5.90914238602441	1.79158037391492e-08	1.58018720797948e-06	9.11569940588071	NOT
MDH2	-0.232793090366746	12.1037323461047	-5.90863050726504	1.79621449395567e-08	1.58018720797948e-06	9.11324702895409	NOT
ESD	-0.149193633804197	12.1526894064535	-5.90800688714828	1.8018760923771e-08	1.58018720797948e-06	9.11025949413121	NOT
GHITM	-0.359295427469774	10.4816273710465	-5.90344030068902	1.84387026928756e-08	1.60629650176196e-06	9.08838893407263	NOT
UTP11L	-0.481418401040249	10.2573297118023	-5.9022168954241	1.85528250405818e-08	1.60629650176196e-06	9.08253160778776	NOT
SCAMP3	-0.296193735374359	10.5606232539186	-5.89532988830177	1.92082875819011e-08	1.65252058924546e-06	9.04957333502334	NOT
PSMC3	-0.506539986100076	9.20138419287209	-5.89047348387305	1.96840694630085e-08	1.6828022403187e-06	9.02634779792937	NOT
TTI2	-0.315906674261537	9.46319951136628	-5.88818876854245	1.99118762510804e-08	1.69163833675585e-06	9.01542558420022	NOT
SPTLC3	0.453380636968299	6.48649856283139	5.88492446570388	2.02418422616626e-08	1.70898982523465e-06	8.99982521226253	NOT
PDCD5	-0.509815471785547	8.81984302927907	-5.88320446777302	2.0417852915746e-08	1.71320910298602e-06	8.99160748133144	NOT
IMP3	-0.22692204418648	10.3347428540698	-5.87978661468318	2.07720675854764e-08	1.73223751343179e-06	8.97528248671446	NOT
ELF2	0.319386716420824	8.85478242174419	5.87793631813858	2.09663292477361e-08	1.73777630161267e-06	8.96644734736847	NOT
SENP7	0.431761861363014	8.40910366431977	5.87390237459319	2.1396038180589e-08	1.76264452720452e-06	8.94719165075671	NOT
CMSS1	-0.358511910857808	10.2833400853372	-5.87064187559388	2.1749648418543e-08	1.78098175273045e-06	8.93163427006137	NOT
TPH1	1.01717746169339	8.0706597001686	5.86073922414302	2.28590644015298e-08	1.8570447737999e-06	8.88441884392354	Up
UQCR10	-0.20940907216006	11.7395938470349	-5.85993308707276	2.29517782681073e-08	1.8570447737999e-06	8.88057752324933	NOT
NDUFS5	-0.158816035090907	12.8637996727326	-5.85438198092684	2.36002827608405e-08	1.89821682584677e-06	8.85413540997646	NOT
RAD1	-0.338483646874281	8.45677732567442	-5.8500723914631	2.41160848599051e-08	1.92095029078716e-06	8.83361850915262	NOT
EFTUD1	-0.256798992703185	8.84347594455233	-5.84966374843558	2.41655631372475e-08	1.92095029078716e-06	8.83167357628187	NOT
NAPG	-0.797998859159596	8.09315169597674	-5.83891003303257	2.55039304774539e-08	2.0089386670721e-06	8.78052355849752	Down
FOXP1	0.554279872378866	7.04207582110465	5.83757142964986	2.56755236662408e-08	2.0089386670721e-06	8.77416084044116	NOT
TSPAN1	-0.58570526862937	8.02866500310465	-5.83725823989001	2.57158337431432e-08	2.0089386670721e-06	8.77267230984925	NOT
RP1-151F17.2	0.405244763785237	7.21180223663954	5.8342484540442	2.61063894099041e-08	2.02162638328791e-06	8.75837006555144	NOT
ZCCHC11	0.484502274233722	7.93598585933721	5.83371895220526	2.61756965687245e-08	2.02162638328791e-06	8.75585442201442	NOT
LOC102724814	0.761362936775603	8.49290744280814	5.82778061918769	2.69654145013042e-08	2.07085242551541e-06	8.72765195481451	Up
CARD8	0.439422303539549	9.54556184037791	5.82427509467513	2.74424983223733e-08	2.09424242591733e-06	8.71101234923571	NOT
PSMA5	-0.463643859550428	10.8939738144477	-5.82237163570663	2.77049998121217e-08	2.09424242591733e-06	8.70198001095784	NOT
TRMT10C	-0.287250562685315	9.92870881862791	-5.82170917710059	2.7796933107845e-08	2.09424242591733e-06	8.69883695491731	NOT
MRPL47	-0.391492372397824	11.8753171336047	-5.82106757865185	2.78862560943895e-08	2.09424242591733e-06	8.69579309610606	NOT
TMEM59L	0.501178219069775	6.44560026026744	5.81898762198067	2.81777623054856e-08	2.10450726933223e-06	8.68592693267544	NOT
KARS	-0.25260066028749	11.1745675842442	-5.81042725567201	2.94092132181643e-08	2.18447778838529e-06	8.64534587079707	NOT
LRCH1	0.565255657076611	7.59087189709302	5.8040016561644	3.03680199997898e-08	2.24343747748447e-06	8.61491084654406	NOT
EFCAB11	-0.753451421889666	7.62349255541861	-5.80268721896513	3.05678913461431e-08	2.24599647063851e-06	8.60868773113872	Down
MRPS22	-0.254748131086556	10.7485836678721	-5.79531003978289	3.17137686042656e-08	2.29661343104488e-06	8.57377832724506	NOT
PHYKPL	0.460887575779643	9.18633095805814	5.79529918746774	3.17154848379823e-08	2.29661343104488e-06	8.57372699493904	NOT
RANBP6	-0.241824218770785	11.0083609675	-5.79499484307798	3.1763652250161e-08	2.29661343104488e-06	8.57228744798819	NOT
WARS	-0.544787176916861	8.46651780081395	-5.7894568172722	3.26527398628463e-08	2.34840578283423e-06	8.54610139573526	NOT
THOC1	0.463163147216163	10.3498084978605	5.78689548655781	3.30721328232541e-08	2.36605000771838e-06	8.53399600429771	NOT
RPL36AL	-0.154702589712511	13.3552191974419	-5.78237534561443	3.38251557380666e-08	2.40725309920178e-06	8.51264155268319	NOT
RAPGEF3	0.623669269746075	6.80434207553488	5.77952541232132	3.43085292290808e-08	2.42893665526508e-06	8.49918335188088	NOT
AX746755	0.490663878604508	9.71177161748837	5.77656845572973	3.48171971029259e-08	2.44002532474138e-06	8.48522442542783	NOT
PSMB7	-0.304575630607615	12.4992886316279	-5.77641936949529	3.48430379732167e-08	2.44002532474138e-06	8.48452075892525	NOT
ATP6V1B2	-0.295703605117327	11.5111506499419	-5.77549501664452	3.50036738265702e-08	2.44002532474138e-06	8.4801582107095	NOT
LSM2	-0.528541191783373	9.12873019273256	-5.76474062511575	3.6926676221165e-08	2.56094035650151e-06	8.42943630720389	NOT
GOLGA6L4	0.498229387334888	9.98193715476744	5.76153950177556	3.75187672668023e-08	2.58879494140936e-06	8.41435073919607	NOT
PPP1R1A	-0.661143313342034	11.700744622186	-5.7597504595008	3.78537096641995e-08	2.59871452255285e-06	8.40592216042738	NOT
DGKE	-0.517877267190054	6.84052857337209	-5.75713091338638	3.83494205069027e-08	2.60735053288315e-06	8.39358404516568	NOT
MIR6836	-0.614809452554932	7.16238115726163	-5.75705890712506	3.83631359211822e-08	2.60735053288315e-06	8.39324494714758	NOT
ZBTB8OS	-0.254606486296348	10.0173059131105	-5.75430656860624	3.88910003715573e-08	2.63007645796308e-06	8.38028552402457	NOT
TACO1	-0.282550915622222	9.82341407573837	-5.74931857372675	3.98657985424868e-08	2.68265247320804e-06	8.35681003666472	NOT
CISD1	-0.201980529732712	11.1213034126163	-5.74472962865269	4.0783691765346e-08	2.71240681723694e-06	8.33522465990178	NOT
ENDOD1	-0.613136368808858	7.63812719455233	-5.74453016932855	4.08240534052053e-08	2.71240681723694e-06	8.33428670908499	NOT
SNAPC5	-0.265742756369386	9.39963847422674	-5.74412284598649	4.09065988033232e-08	2.71240681723694e-06	8.33237135234632	NOT
TIMM23	-0.300098190039315	10.6038199107035	-5.74132625020286	4.14777622311823e-08	2.73692826217699e-06	8.31922337309753	NOT
PIN4	-0.237384484994559	11.3571639505814	-5.73653379204047	4.24747378720874e-08	2.78917445360041e-06	8.2967019690251	NOT
GSTO1	-0.387185315260762	11.2743109664012	-5.73327686260703	4.31656126982035e-08	2.82091429522442e-06	8.28140373139023	NOT
NSMCE2	-0.406985732665579	9.94147064807558	-5.730966331889	4.36623840626573e-08	2.83147427441454e-06	8.27055438708076	NOT
MRPS14	-0.330941530079565	10.3273720901279	-5.73059007003951	4.37438091390461e-08	2.83147427441454e-06	8.26878788687064	NOT
SSBP1	-0.45676413674126	11.2929216073837	-5.72788707648618	4.4333132208433e-08	2.84989803938143e-06	8.25609997157837	NOT
SMAD9	-0.520412069661382	9.75513431337791	-5.72736541370112	4.44477587249954e-08	2.84989803938143e-06	8.2536517363684	NOT
ATP6V1E1	-0.206574668901321	11.5128108438372	-5.72355039159293	4.52949000049791e-08	2.89058016792338e-06	8.23575186048276	NOT
EMC7	-0.141644280432011	12.4511612568605	-5.72070049071796	4.59380142007648e-08	2.91792255621961e-06	8.22238550442447	NOT
FGF12	-0.387588926145143	6.67260765288372	-5.71951754549221	4.62075744133643e-08	2.92139329767842e-06	8.21683867074431	NOT
PDCD10	-0.324614037800621	11.1208093429593	-5.70047892845154	5.07647738308017e-08	3.19465541982448e-06	8.12767263449969	NOT
R3HDM1	0.305021342436675	10.8902379226744	5.69874099402604	5.12020206221165e-08	3.20732288625083e-06	8.1195431051357	NOT
MICAL1	0.762206690966432	9.89837172035465	5.6955482274331	5.20149033430704e-08	3.24329624377228e-06	8.10461266452171	Up
PSMD10	-0.299521756335354	7.98052152063953	-5.6941145262029	5.2384017346663e-08	3.25139702188671e-06	8.09791003411556	NOT
CMPK2	-0.677951340657188	9.76682715162209	-5.69310080315929	5.26465497853622e-08	3.25283886923831e-06	8.09317151071392	NOT
ALDOA	-0.233731323008548	12.4097365097674	-5.68862460956137	5.38212480748063e-08	3.31037205918933e-06	8.07225489716374	NOT
POR	-0.294072553942503	7.64141689446512	-5.6843896191444	5.49562137426782e-08	3.36495411443345e-06	8.05247560927624	NOT
MRPS35	-0.178924762313908	11.6429188529651	-5.67738977604827	5.68836417929777e-08	3.4673513134168e-06	8.01980503408904	NOT
TFRC	-0.859533678086868	10.733611442343	-5.67106192662234	5.86827908361024e-08	3.55119414711356e-06	7.99029428471731	Down
ESYT1	-0.232305407962706	12.8008912988372	-5.67071981691619	5.8781629007618e-08	3.55119414711356e-06	7.98869944555211	NOT
GPR143	0.389466080634499	7.52091407055233	5.66124324751897	6.15850883865769e-08	3.66266095964358e-06	7.94454767163817	NOT
MRPL22	-0.194023557651905	10.7962391187791	-5.66117698210708	6.16051445113694e-08	3.66266095964358e-06	7.94423911402349	NOT
LOC101927391	0.780696633488889	7.96430707247093	5.66104053348493	6.16464626414287e-08	3.66266095964358e-06	7.94360376369938	Up
G6PD	-0.553764182495883	6.90152735431977	-5.66084900015009	6.17045067136306e-08	3.66266095964358e-06	7.94271193806397	NOT
MIR6845	0.71832765007832	9.66921082831395	5.65677255684794	6.295261227303e-08	3.70091130804559e-06	7.92373587675961	Up
ACTR1A	-0.471268489990055	9.38054238782558	-5.65653988229278	6.30245908842343e-08	3.70091130804559e-06	7.92265304367609	NOT
TARBP1	0.63037860823916	10.0211633075756	5.65608447738286	6.31657046617065e-08	3.70091130804559e-06	7.92053374370144	NOT
GRB10	0.298782265123545	11.7095494711047	5.65366130726999	6.39217667654886e-08	3.72913551778234e-06	7.90925907675412	NOT
RTN4IP1	-0.546253381870397	8.05985784665116	-5.64824579109919	6.56435893963616e-08	3.80454601018922e-06	7.88407329021964	NOT
NEDD8	-0.19829945389122	11.3392954326163	-5.64784076215557	6.57741714407758e-08	3.80454601018922e-06	7.88219029169211	NOT
ANKRD20A1	0.684480953329759	9.31317492377326	5.64678878733046	6.61145168616624e-08	3.80802808347702e-06	7.87730003947561	NOT
RAB5C	-0.316033065093398	10.452185002907	-5.64525520045826	6.66137630489089e-08	3.8205944351216e-06	7.87017205373837	NOT
SPIN3	0.592542631260917	6.00096933834884	5.64080361050109	6.80838970710693e-08	3.88850593650019e-06	7.84948887461011	NOT
ATG14	0.295350924495727	10.9361483030814	5.6378453004458	6.90783603816143e-08	3.91505097074303e-06	7.83574996933108	NOT
INIP	-0.527174601243357	7.36603345380814	-5.63770842660054	6.91247136745624e-08	3.91505097074303e-06	7.83511442195259	NOT
APOO	-0.262403157182595	10.8080941839651	-5.63112431356232	7.13907232727711e-08	3.99990812396943e-06	7.80455474616949	NOT
PAIP2	-0.307227861600777	11.0634671069012	-5.6310539338458	7.14153331448282e-08	3.99990812396943e-06	7.80422821505532	NOT
LRRK2	0.720740744226262	8.7001666915814	5.63079555850469	7.15057510574981e-08	3.99990812396943e-06	7.80302949023458	Up
MRPL36	-0.235092746422998	10.6273018803721	-5.628498306803	7.23146028011214e-08	4.01617493333821e-06	7.79237310347342	NOT
PLAA	-0.324204038768453	6.67776483337791	-5.62829259230679	7.23874684519872e-08	4.01617493333821e-06	7.79141898873216	NOT
UBTD1	-0.260213723193784	6.9831054682093	-5.62618088479046	7.31396109825841e-08	4.02274359675733e-06	7.78162614930064	NOT
STK36	0.586426373686558	9.87316084328488	5.62614853766363	7.31511914635286e-08	4.02274359675733e-06	7.78147616207458	NOT
METTL6	-0.391269250074281	9.19030207437209	-5.62547232974685	7.33936888101095e-08	4.02274359675733e-06	7.77834085415205	NOT
FKBP4	-0.385238483240249	8.10263709507558	-5.62097567754897	7.50263416651721e-08	4.09571510945657e-06	7.75749818710244	NOT
MRPL27	-0.276271222537687	11.1603010851744	-5.61888763012943	7.57964849200257e-08	4.12120647807164e-06	7.74782362885044	NOT
HSPE1	-0.286301448463093	11.8464601452326	-5.61765957933965	7.62530329091668e-08	4.12468814659186e-06	7.74213483997865	NOT
ASXL1	0.2698157851453	10.6026673302442	5.61708542869701	7.64674032914846e-08	4.12468814659186e-06	7.73947545091514	NOT
ANKRD20A12P	0.944660223024552	6.47055272090116	5.60925332090572	7.94511267882498e-08	4.26869235744142e-06	7.70321668021709	Up
MRPL51	-0.215071793317796	11.2229513206977	-5.6075646385422	8.01091952544823e-08	4.28710350824479e-06	7.69540344139343	NOT
NDUFB8	-0.214054048128982	11.8362688440116	-5.60054181911897	8.2903515446134e-08	4.40369934588666e-06	7.66292730725626	NOT
SRSF1	0.586715689072104	8.88885671041279	5.60021095106895	8.30374869938231e-08	4.40369934588666e-06	7.6613979356055	NOT
FAM103A1	-0.568566998723386	9.84065949092442	-5.59966300681347	8.32598198994241e-08	4.40369934588666e-06	7.65886530817975	NOT
ABCD4	0.479829182762859	8.70801386657558	5.59867475891153	8.36622804666368e-08	4.40783479993409e-06	7.65429800193835	NOT
LMO1	-0.558658513775602	7.61211163198837	-5.59782215396425	8.40110271394479e-08	4.40911927377033e-06	7.65035802844397	NOT
SLC6A6	-0.660962189525096	6.45122285552326	-5.59290946375683	8.60483291478333e-08	4.49534964283013e-06	7.62766398111132	NOT
TMEM208	-0.259993465999535	10.5007331949128	-5.59165533831349	8.65761000885675e-08	4.49534964283013e-06	7.62187276328375	NOT
NME1	-0.551327713889045	10.8228584020465	-5.59129519391201	8.67282422564076e-08	4.49534964283013e-06	7.62020987634791	NOT
PBDC1	-0.297260965471171	10.0597934949593	-5.59070791604631	8.69768966427077e-08	4.49534964283013e-06	7.61749840811362	NOT
GOT1	-0.242410967613053	10.5237075388023	-5.58613263424623	8.89380644615268e-08	4.5792996599452e-06	7.59638095522073	NOT
GUSBP11	0.423084209472571	9.8990589222093	5.57259134785605	9.49989193044468e-08	4.87290683058621e-06	7.53394982461656	NOT
LOC101926967	0.555739343480031	8.29214824403488	5.56897419708438	9.66849910434261e-08	4.93341608563048e-06	7.5172907894567	NOT
ID1	-1.55449348855711	8.77136205387791	-5.56850794045999	9.69044430856572e-08	4.93341608563048e-06	7.51514395258913	Down
C18orf8	-0.171275043514841	9.40078944910465	-5.56358108561783	9.92532805600289e-08	5.01656849403633e-06	7.49246622990453	NOT
TARS	-0.326122339580419	11.9222004660465	-5.56353425382669	9.92758717645679e-08	5.01656849403633e-06	7.49225073489278	NOT
AIFM2	-0.702363267156954	7.69212716305233	-5.55842703526436	1.01769907224182e-07	5.10505557190291e-06	7.46875750588177	Down
KDM4C	0.372024269583838	9.49699740488372	5.55841040892239	1.01778125504722e-07	5.10505557190291e-06	7.46868104883623	NOT
RNASEH2B	0.663389758540326	6.42526519925	5.55462142595562	1.03667988922683e-07	5.16442525909901e-06	7.45126132484308	NOT
TIMM8A	-0.420515258301632	7.31554024356395	-5.55451487102738	1.03721628465683e-07	5.16442525909901e-06	7.45077156011522	NOT
TPI1	-0.251513109776226	11.6209907955233	-5.55367582757615	1.04144949017647e-07	5.16657770801781e-06	7.44691524068362	NOT
PGD	-0.452236319889198	8.91437285747093	-5.5421106055839	1.10154625639944e-07	5.41946834482501e-06	7.39380127599704	NOT
XRCC5	-0.251793610040406	12.5966387136628	-5.54169369766923	1.10377469419614e-07	5.41946834482501e-06	7.39188802507424	NOT
GRPEL1	-0.500631921708003	9.05218281809884	-5.54157935927936	1.10438661922793e-07	5.41946834482501e-06	7.39136332693014	NOT
MARS2	-0.538462110611654	6.52829525745349	-5.54056059449958	1.10985356329456e-07	5.42670485102983e-06	7.38668855102406	NOT
PI4K2A	-0.302565022601243	8.53271293356395	-5.5349229651197	1.14058737909162e-07	5.55699076845607e-06	7.36083003340582	NOT
NANP	-0.453366294632167	9.15073807866279	-5.53323218955821	1.14996556015926e-07	5.57117520407494e-06	7.35307836922315	NOT
ZNF189	0.639716383873037	10.6459668008779	5.5329217014926	1.15169589667112e-07	5.57117520407494e-06	7.3516550583887	NOT
PTGR1	-1.01055015709231	9.06154520208721	-5.53042404298905	1.16570798856235e-07	5.6111161278402e-06	7.3402075256618	Down
ITSN2	0.180636275449886	10.9532195553488	5.52998140284988	1.16820853687838e-07	5.6111161278402e-06	7.33817914242526	NOT
CCDC14	0.251097158045066	10.8399051280233	5.52497433243246	1.19686140899144e-07	5.72849899028898e-06	7.31524221513466	NOT
TUBA1C	-0.393921201530693	13.0512303038953	-5.52148716109327	1.21722067415697e-07	5.78694945171149e-06	7.29927627824606	NOT
NHP2P2	-0.359241478601243	8.07190343521512	-5.5214247471924	1.21758812858787e-07	5.78694945171149e-06	7.2989905809884	NOT
ODC1	-0.480766682514841	9.97405769542442	-5.5184579369718	1.23518030254063e-07	5.85010656879263e-06	7.28541269331493	NOT
NBPF1	0.243578711434345	11.5528592025581	5.515316197666	1.25408014128263e-07	5.9189970001579e-06	7.27103972342534	NOT
FBXO45	-0.529403136085314	9.27171154169186	-5.51154955744383	1.27711141843624e-07	6.00684273730236e-06	7.25381538725151	NOT
LOC100130417	-0.315949880147786	7.34089985988953	-5.50319652974659	1.32966867215888e-07	6.23247802091574e-06	7.21564716735773	NOT
TP53INP2	-0.535927289998446	11.528637672907	-5.49968276681794	1.35240256680052e-07	6.31725363935377e-06	7.19960339862278	NOT
EIF4A3	-0.273029824088576	11.4596642987791	-5.49577222096737	1.37814961306434e-07	6.41547523643273e-06	7.18175627415274	NOT
NDUFB4	-0.223684952456875	12.8150886677907	-5.49383538148448	1.39107824425433e-07	6.45355855773007e-06	7.17292009726499	NOT
KMT2A	0.374362798772027	7.07635880233721	5.49217878842815	1.40223002233003e-07	6.47389909955691e-06	7.1653641634573	NOT
LOC100506076	0.906644895543278	9.21913648788954	5.49177106936671	1.40498803381835e-07	6.47389909955691e-06	7.16350474672374	Up
APOD	1.10113939687242	9.49828699577907	5.49091327567773	1.41080786174906e-07	6.47875380566045e-06	7.15959306181709	Up
ORMDL2	-0.441713465241337	10.8537362155349	-5.48954713548937	1.42012523019236e-07	6.49958325050667e-06	7.15336410549657	NOT
AAR2	-0.257165583457031	9.0876319689186	-5.48471631489536	1.45355640293806e-07	6.63026583393861e-06	7.13134646226279	NOT
DNAJC8	-0.277298449235742	9.95727871383721	-5.48338642819586	1.46289371411223e-07	6.65053988492558e-06	7.12528754092885	NOT
POMP	-0.358964084491063	12.0488336238372	-5.47912565498168	1.49320491568808e-07	6.76571147298268e-06	7.10588246526157	NOT
TRNP1	-0.325837640367677	10.8161174895	-5.47569208310538	1.51807638942338e-07	6.84459750304788e-06	7.09025238352008	NOT
SBDS	-0.254819664887025	10.7856309262558	-5.4753350091406	1.52068597507574e-07	6.84459750304788e-06	7.08862732558657	NOT
CLK1	0.443274538152292	11.6500994375	5.47214461059585	1.54419724454293e-07	6.9274828861624e-06	7.07411096355515	NOT
C11orf48	-0.255965580924786	10.5651845693081	-5.47099025424919	1.55279118956741e-07	6.93473190234529e-06	7.06886007394384	NOT
ACP1	-0.662662762700232	9.28434321083721	-5.47055863131325	1.55601650129869e-07	6.93473190234529e-06	7.06689692281727	NOT
CAPS	0.604239342035587	8.43942225994767	5.46234153186279	1.61868013135115e-07	7.19043105407065e-06	7.02954363595263	NOT
FIP1L1	-0.474868567978398	6.40989464399419	-5.46038292228448	1.63397592969547e-07	7.22984420339624e-06	7.02064595828883	NOT
MRPS36	-0.393853255471485	9.89148280119186	-5.45984642446718	1.63819025575373e-07	7.22984420339624e-06	7.01820911468202	NOT
HSPBAP1	0.358413445639627	8.83981285269186	5.45858519564391	1.64813932409552e-07	7.25021289075416e-06	7.01248110447953	NOT
FBXO9	0.537256964032166	9.70837320408721	5.45336273502443	1.68996704177402e-07	7.41023290284974e-06	6.98877253652642	NOT
DCAF7	-0.41111586280373	8.57073831075581	-5.45241209457386	1.69769148907346e-07	7.42016733471883e-06	6.98445858608761	NOT
ERI2	0.291117432805283	9.4175029607093	5.4515892966353	1.70440493822332e-07	7.42563343758643e-06	6.98072520078386	NOT
UBE3C	-0.758416056700543	7.65863147967442	-5.44884295265173	1.72700111772237e-07	7.50004031731634e-06	6.96826671096762	Down
CHTOP	0.244887646777002	10.9467706328488	5.44704386982906	1.74196157432403e-07	7.54091836935875e-06	6.96010774202835	NOT
ADK	-0.421429772936597	10.7669411808663	-5.44360798985235	1.77088493004814e-07	7.64179011242677e-06	6.94453100549157	NOT
RGS1	1.04554012229681	8.0222662627907	5.43617764344846	1.83504433478905e-07	7.89359419075555e-06	6.91086862231458	Up
RAD52	0.587101322275524	10.0150702325523	5.43547015369899	1.84127022220817e-07	7.89538994652229e-06	6.90766509113818	NOT
SPATA18	0.536043017282049	9.0517870930814	5.43455826279859	1.84932522075867e-07	7.9042283280362e-06	6.90353645628998	NOT
DDB2	0.442622393642269	9.38842494904651	5.4339225178917	1.85496125700254e-07	7.9042283280362e-06	6.90065837362924	NOT
ARID4B	-0.197796232181816	11.1403342648256	-5.42876441787488	1.90131246989943e-07	8.07374163952728e-06	6.87731582733863	NOT
MS4A7	0.99570069272059	6.36728278812209	5.42818142014184	1.90662183939399e-07	8.07374163952728e-06	6.87467849547852	Up
ARGLU1	0.221022086090132	12.1430454713372	5.42663430169814	1.92078164657618e-07	8.1084425223323e-06	6.86768069000793	NOT
ADH5	-0.192927846686868	11.0442690237791	-5.42416365578311	1.9436067724491e-07	8.17939531204352e-06	6.85650855142663	NOT
TUBB4B	-0.570276336795647	11.4417077306977	-5.42233354368144	1.96068457958469e-07	8.22579799083168e-06	6.84823517086117	NOT
MDM4	0.301489706668219	10.8094603550349	5.42100014891263	1.97321926847951e-07	8.25291369736677e-06	6.84220852920789	NOT
KANK1	0.307795684787879	11.086233903407	5.41643705968653	2.016708891311e-07	8.39212804596291e-06	6.82159225657506	NOT
PLGLB1	0.765444660885469	8.84436135401163	5.41605104441602	2.02043047493419e-07	8.39212804596291e-06	6.81984877759847	Up
PRPF18	-0.441430299632633	6.65334139481395	-5.41557532428268	2.02502611570355e-07	8.39212804596291e-06	6.81770025684453	NOT
PPP2R5A	-0.196639131502718	10.677084112907	-5.41425341008211	2.03784988338643e-07	8.41960287686071e-06	6.81173071806337	NOT
MPV17	-0.342387226551983	10.0603001213372	-5.41249730871161	2.0550081564151e-07	8.46476541519713e-06	6.8038020439043	NOT
TUBG1	-0.474265777939705	7.89606660880233	-5.41181898273634	2.06167348552439e-07	8.4665642564148e-06	6.80073993256912	NOT
VARS2	0.406966998211499	8.90873855369186	5.4099232130477	2.08041353758553e-07	8.51778952301207e-06	6.79218344180605	NOT
DHRS7B	-0.368700348765347	8.28595062306395	-5.40651389930776	2.11453393877067e-07	8.60484146335264e-06	6.7768009131146	NOT
SLC25A35	-0.475000542513131	6.82521165886047	-5.40647978573647	2.11487808837848e-07	8.60484146335264e-06	6.77664703000475	NOT
PEA15	-0.564673390134266	9.28450267301163	-5.40590682926734	2.12066643877226e-07	8.60484146335264e-06	6.77406257909467	NOT
EIF6	-0.423546916737221	10.7283793856279	-5.40444606998049	2.1354938669482e-07	8.63921670637705e-06	6.76747436059926	NOT
PNISR	0.365099088449105	12.2171057114535	5.40176939077993	2.16292614310397e-07	8.72422998908378e-06	6.75540542454705	NOT
USP49	0.539679322795649	7.25842509440698	5.4003360279774	2.1777570382679e-07	8.75806255064368e-06	6.74894423002159	NOT
SRSF3	-0.60611264407366	10.7008988614535	-5.39773780284565	2.20489374811707e-07	8.84103855992782e-06	6.73723523488101	NOT
SCN7A	1.35740110908438	7.54739515712791	5.39665195247354	2.2163321179522e-07	8.86076543509536e-06	6.73234298373309	Up
USP40	0.457623294502098	8.03204746868023	5.3942085909223	2.24228242546625e-07	8.93822434292163e-06	6.72133705437644	NOT
CLOCK	-0.381750660660139	7.5682623035814	-5.39334709425115	2.25150258035447e-07	8.94873525577726e-06	6.71745734574551	NOT
PLA2G16	-0.33128845579596	9.68026145075	-5.39180848314674	2.26806155059451e-07	8.95730819201558e-06	6.71052936855389	NOT
COX7B	-0.181906567936286	12.892130881686	-5.39166173806513	2.26964704855199e-07	8.95730819201558e-06	6.70986868509623	NOT
TJAP1	0.232020689322144	8.46486484348837	5.39131215263891	2.27342847513086e-07	8.95730819201558e-06	6.70829481405197	NOT
KIAA0753	0.376868503655478	9.09820714520349	5.38969689916107	2.2909803658494e-07	9.0003745991303e-06	6.70102370147534	NOT
NOP9	-0.327726088406527	8.47255344797675	-5.38854747405722	2.30355075970586e-07	9.02367881172383e-06	6.69585046249276	NOT
TAMM41	-0.405706683629836	7.53701065573256	-5.38749860109668	2.31508012721623e-07	9.03445683357154e-06	6.69113045756012	NOT
PSMA7	-0.385037810354313	11.5302711130814	-5.38654873271337	2.32556973178411e-07	9.03445683357154e-06	6.68685653812823	NOT
PSMA1	-0.134283038458431	12.7516699876744	-5.38607577329787	2.3308099845707e-07	9.03445683357154e-06	6.68472866158802	NOT
ODF2L	0.453795202660139	9.20026951731395	5.38588852926228	2.33288777207652e-07	9.03445683357154e-06	6.6838862742726	NOT
SGK2	-0.419292850224554	7.02359704793605	-5.37993058873209	2.39995181216398e-07	9.26776846100711e-06	6.65709301254627	NOT
ULK1	0.285891116977467	8.17906256505814	5.3790270127332	2.41028538216797e-07	9.28130572232557e-06	6.65303139332047	NOT
ABRACL	-0.547367228277545	11.4585640701512	-5.37762306768066	2.42642739802679e-07	9.29339944330199e-06	6.64672154338308	NOT
BC069776	-0.675365586641182	8.56750260853488	-5.37756478061963	2.42709983254043e-07	9.29339944330199e-06	6.64645960478587	NOT
TUBA3C	-0.255418793032324	8.53825739772674	-5.37334007351468	2.4763251807311e-07	9.44854633057165e-06	6.62747934792709	NOT
PTGIR	-0.176679880281429	6.19869689751744	-5.3728989611402	2.48152066505854e-07	9.44854633057165e-06	6.62549817724933	NOT
MYSM1	0.346614222399378	10.6361433826279	5.37173284572739	2.49530654295522e-07	9.45033343501693e-06	6.62026134811574	NOT
AK6	-0.158400113894329	11.305656819593	-5.37140544632044	2.49919047390397e-07	9.45033343501693e-06	6.61879119623266	NOT
ARPC5	-0.575893409037917	8.38656886135465	-5.37109766218171	2.50284708056065e-07	9.45033343501693e-06	6.61740918220638	NOT
DNAJA2	-0.359684984820514	9.70181621034884	-5.36810405021892	2.53868547540863e-07	9.55910018482811e-06	6.60397016194194	NOT
PIGH	-0.219573189734732	8.23508791684302	-5.36107237015659	2.62484388773023e-07	9.85621628892736e-06	6.57242410341146	NOT
RPN2	-0.250653918548562	10.9911457247674	-5.36010810435395	2.63687883440085e-07	9.87413057741342e-06	6.56810041601699	NOT
CCDC18	-0.482284860564258	7.84944906630814	-5.35884877880476	2.65267738145538e-07	9.87929217660461e-06	6.56245453216471	NOT
CDK9	0.405012994864957	7.68100360202326	5.35806251052506	2.66258803026062e-07	9.87929217660461e-06	6.55892996204159	NOT
PPM1N	0.533676574547474	6.59062038791279	5.35791063231598	2.66450655685444e-07	9.87929217660461e-06	6.55824918638049	NOT
TMEM223	-0.25337722980948	8.56379539953488	-5.35726991391731	2.67261495130766e-07	9.87929217660461e-06	6.55537739383985	NOT
MTPAP	-0.302896901118725	7.23526546377326	-5.35680734217353	2.67848380797613e-07	9.87929217660461e-06	6.55330423114252	NOT
ICT1	-0.314876321149185	10.0661452517965	-5.35642344819569	2.68336397609546e-07	9.87929217660461e-06	6.55158378393546	NOT
COA7	-0.501111627379332	7.91556547815116	-5.35597053150337	2.68913271929942e-07	9.87929217660461e-06	6.54955411868201	NOT
RP4-740C4.7	0.559452282407147	7.96717784387209	5.35499675316842	2.70157655371384e-07	9.89825609019737e-06	6.54519071555795	NOT
C19orf53	-0.250668518688421	11.2288507353488	-5.35438458927993	2.70942804454328e-07	9.9003374756658e-06	6.54244795745638	NOT
RGL3	0.896891768170473	6.78414055872674	5.35253329636395	2.73330785842373e-07	9.96081869156937e-06	6.53415471530825	Up
TUBB	-0.717172877415695	12.3427554899419	-5.35152908673473	2.74634679350301e-07	9.97891420391009e-06	6.52965700241669	Down
DBP	-0.450797601323077	6.91834117915116	-5.35102185785102	2.75295580553688e-07	9.97891420391009e-06	6.52738542271306	NOT
MRPL15	-0.476029613309245	10.333488579157	-5.34934506019375	2.7749143342315e-07	1.00317581237257e-05	6.51987711592136	NOT
OSGIN1	-0.427768558076301	7.18924443313372	-5.34521912670711	2.8296744877792e-07	1.01718842721033e-05	6.50140923766173	NOT
CAT	0.491575673480343	9.9164300237093	5.34498190782421	2.83285469845657e-07	1.01718842721033e-05	6.50034774083418	NOT
METTL3	0.26398078754157	10.7849956825	5.3447382706521	2.83612457818521e-07	1.01718842721033e-05	6.49925755841317	NOT
SCCPDH	-0.178386695948718	11.3413806105233	-5.34403284189931	2.84561295720244e-07	1.01790570861191e-05	6.49610123495161	NOT
MAK16	-0.355828554080497	10.7030036502558	-5.34293807781694	2.86039935439568e-07	1.01986711180658e-05	6.49120347908737	NOT
UHRF2	0.356787115961149	10.8535501630349	5.34251733866574	2.86610194004352e-07	1.01986711180658e-05	6.48932136502489	NOT
PPP6R1	-0.271042942911421	7.6395145283314	-5.34114857010139	2.8847305799349e-07	1.02381573819987e-05	6.48319910795146	NOT
AC005606.14	-0.35819200749355	8.85295862959884	-5.33834297929415	2.92328339547675e-07	1.03479664569572e-05	6.47065367256028	NOT
MIRLET7D	0.647291363644288	9.68090960490116	5.33723795711806	2.93860533084773e-07	1.03751850031723e-05	6.46571375394637	NOT
BTBD10	-0.254323422545453	11.6041757797674	-5.33319084927634	2.99539210768563e-07	1.05482810672981e-05	6.44762764675843	NOT
SLC35B4	-0.25004102539596	9.10901673372674	-5.33118024244096	3.02399979945247e-07	1.06215062723404e-05	6.43864606639164	NOT
NDUFA1	-0.174357056021755	12.2630607798837	-5.3290607980413	3.05444413968612e-07	1.0685138153156e-05	6.42918089652068	NOT
ATP5G1	-0.227739935756021	11.1916208614535	-5.32882582642639	3.05783766760663e-07	1.0685138153156e-05	6.42813170737526	NOT
CNP	-0.368454499365657	7.80426527040698	-5.3197161139912	3.19227114760382e-07	1.11262927459945e-05	6.38748055379667	NOT
CSF1R	0.817967041608081	6.79980442797674	5.31740863164486	3.22722626962716e-07	1.11950122512788e-05	6.37719148616701	Up
PPIH	-0.320288536447241	9.13533914587209	-5.31732767740718	3.22845935591945e-07	1.11950122512788e-05	6.37683056862885	NOT
NEU1	-0.233807301182595	10.096459534686	-5.3158608140484	3.25088209685222e-07	1.12440815120896e-05	6.3702915409697	NOT
SUMO3	-0.271758331392695	7.83196027939535	-5.31501030681669	3.2639524828551e-07	1.12606360658501e-05	6.36650071100246	NOT
TUBB3	-0.638883504466666	11.5449693227965	-5.31259089188637	3.30141390305725e-07	1.13510109864957e-05	6.35571939550843	NOT
PSMC4	-0.292223312421133	10.9384109851744	-5.31224206929097	3.30684937147967e-07	1.13510109864957e-05	6.35416527161695	NOT
TTI1	0.39905068266853	9.58143475604651	5.30819622291368	3.37053321513621e-07	1.15404680083996e-05	6.33614494160985	NOT
TCEB2	-0.256113448739705	11.4992376360465	-5.3070226200652	3.38922873724935e-07	1.15753231722187e-05	6.33091950279408	NOT
CYP21A1P	0.921750616886091	6.6329586422907	5.30506025485305	3.42071505408847e-07	1.16535788797555e-05	6.32218395360787	Up
CH25H	0.928125235694328	6.4182306905407	5.30441252805029	3.43117026516248e-07	1.16599743535884e-05	6.31930107551881	Up
MFI2-AS1	0.846855625607459	7.015988307	5.30289926241205	3.4557178763467e-07	1.16975624087639e-05	6.31256686549991	Up
NPIPA5	0.62555012350132	6.89321005948256	5.30195560727084	3.47111195387927e-07	1.16975624087639e-05	6.30836818109932	NOT
SSSCA1	-0.509282079129138	8.19299237562791	-5.30116260609461	3.48409998612948e-07	1.16975624087639e-05	6.30484022517791	NOT
RIT1	-0.544300710195804	7.84800303222093	-5.30101997848359	3.48644100261467e-07	1.16975624087639e-05	6.30420573389613	NOT
RPP38	-0.196210545838073	9.34711948609302	-5.30060531843051	3.49325572166717e-07	1.16975624087639e-05	6.30236115172603	NOT
NPM3	-0.322283229891221	9.19632337073256	-5.30051396467437	3.49475881474934e-07	1.16975624087639e-05	6.30195478563076	NOT
ELAC1	-0.367055992406993	8.29731320475	-5.3000458821308	3.50247031587355e-07	1.16975624087639e-05	6.29987270668202	NOT
IGK	1.38892724152727	6.61274051095349	5.29751835294481	3.54439760660306e-07	1.17980618890555e-05	6.28863226000259	Up
BLVRA	-0.376760568942967	8.188805092	-5.29717474082673	3.55013512609787e-07	1.17980618890555e-05	6.28710444031997	NOT
SSB	-0.348258659524474	10.6809454989535	-5.29666875982419	3.55860029023229e-07	1.17980618890555e-05	6.28485480021195	NOT
YWHAB	-0.41057871357731	11.7369777602907	-5.29468159411405	3.59203651469678e-07	1.18799397431322e-05	6.27602115118494	NOT
CWC15	-0.172781653847708	11.9866292349419	-5.29316591417808	3.61774488621804e-07	1.19359238442626e-05	6.26928500882617	NOT
THBS3	0.57503324703139	7.59174811673837	5.29055145919778	3.66251182247117e-07	1.20280193998309e-05	6.25766880494772	NOT
MAGOH	-0.438631946663869	9.21844202377907	-5.28979312037243	3.67559733144389e-07	1.20280193998309e-05	6.25430021824769	NOT
INTS3	0.481004232837605	9.73395651022093	5.28948302856187	3.68096121799515e-07	1.20280193998309e-05	6.25292287088314	NOT
UBE2T	-0.548093316139705	7.00339240077326	-5.28946355623433	3.68129829934506e-07	1.20280193998309e-05	6.25283638177664	NOT
TAGLN2	-0.586403888675215	10.9013989302965	-5.28896711631998	3.68990222153275e-07	1.20280193998309e-05	6.25063145006981	NOT
MARS	-0.241663547024088	11.0856321782558	-5.2872767233793	3.71934589506495e-07	1.20949925243105e-05	6.24312469705201	NOT
USP32P2	0.445087791554931	9.97091129537209	5.28369724086955	3.78245104970176e-07	1.22489439141661e-05	6.22723445934133	NOT
MUM1	0.3946926513554	10.9222768547442	5.28357018208207	3.7847101036929e-07	1.22489439141661e-05	6.22667055393881	NOT
COL27A1	0.682858621735353	9.93305144318023	5.28295551341852	3.79565722215178e-07	1.22551944467243e-05	6.22394270145936	NOT
EIF2B3	-0.210674512130535	9.79009126713954	-5.28170849864106	3.81796106503333e-07	1.2278543726414e-05	6.21840924080471	NOT
PSMD14	-0.224182811190365	12.2199322929651	-5.28154165241626	3.82095490051725e-07	1.2278543726414e-05	6.21766895376013	NOT
IER3IP1	-0.315880759589745	11.2087375211628	-5.28008968599015	3.84710517507226e-07	1.23334199633861e-05	6.21122736709958	NOT
UCHL3	-0.439659680600467	11.2177865032093	-5.27621844697691	3.9176814455301e-07	1.25301279739037e-05	6.19405895898035	NOT
MPHOSPH10	-0.226328701020978	11.0702620456395	-5.27528529993527	3.93488116101875e-07	1.25555961553352e-05	6.18992192570558	NOT
CEP85L	0.348636580060915	9.60646776830233	5.26615456705876	4.1071032394934e-07	1.30744389541999e-05	6.14946912711311	NOT
GLB1L3	1.22996084246418	6.33012140819186	5.26444786100125	4.14009867371863e-07	1.31081326508975e-05	6.1419132922223	Up
SRPRB	-0.242246429808858	11.7309232275581	-5.26441390246617	4.14075779827463e-07	1.31081326508975e-05	6.14176297063584	NOT
PTTG1	-0.363411533712354	7.71591009847093	-5.26411224263452	4.14661740593389e-07	1.31081326508975e-05	6.14042766712838	NOT
TMEM27	-0.416719189880808	10.3737746541221	-5.26255462439826	4.17700208552638e-07	1.31569379047478e-05	6.13353370832172	NOT
LINC00342	0.487806955384926	7.28659222115116	5.26202057427819	4.18746967111368e-07	1.31569379047478e-05	6.13117035876891	NOT
BLVRB	-0.610940371802175	9.48809069814535	-5.26183596442581	4.19109402836444e-07	1.31569379047478e-05	6.13035343861752	NOT
PHTF1	0.303321646347941	9.05325310323837	5.25935503544893	4.24009809843696e-07	1.328010448204e-05	6.11937702729773	NOT
EVL	0.354842247147785	10.111223753814	5.25558512180898	4.31563165823405e-07	1.34856048575576e-05	6.10270483254553	NOT
BUD31	-0.27226377047708	11.5970402445349	-5.25310611518059	4.36601262863795e-07	1.36117453351091e-05	6.09174625281702	NOT
PSME1	-0.302880347571096	12.232062417093	-5.2512664178475	4.40377036616964e-07	1.36980436126645e-05	6.08361616676096	NOT
UQCRC2	-0.223591786666977	10.7376100247326	-5.25002629424472	4.42940159601829e-07	1.37463141312047e-05	6.07813689892471	NOT
MRPL21	-0.415748639207769	10.3182544499186	-5.24885774363323	4.45368633077086e-07	1.3755582115558e-05	6.07297471207424	NOT
COG8	-0.373064130327584	9.26962128210465	-5.24885338873446	4.45377707581161e-07	1.3755582115558e-05	6.07295547542181	NOT
EXPH5	-1.15217663655913	9.22609956356977	-5.24842335319443	4.46274679096672e-07	1.3755582115558e-05	6.07105595963683	Down
SCAF11	0.538468658868064	6.6798855682093	5.2473103221656	4.48604417680159e-07	1.37961082568471e-05	6.0661400930816	NOT
FFAR4	-0.658923310534419	7.38997834692442	-5.24639705717996	4.50524850917461e-07	1.38238923217179e-05	6.06210708089309	NOT
IRGQ	-0.234233012910801	10.427775749064	-5.2447566042156	4.53994538410286e-07	1.38989814428176e-05	6.05486404303599	NOT
DNAJC1	-0.208597459476769	9.57678791522674	-5.2441428083603	4.55299437386308e-07	1.39076073087462e-05	6.05215438785017	NOT
RMND5B	-0.373684895718259	10.4012857582616	-5.24316010062302	4.57396226081693e-07	1.3926954350944e-05	6.04781661246036	NOT
HNRNPH1	0.125549870478633	13.1178322284302	5.24213623237	4.59590831200469e-07	1.3926954350944e-05	6.04329777021732	NOT
PRDX1	-0.409505117330226	12.1134258824419	-5.24207909359102	4.59713606367775e-07	1.3926954350944e-05	6.04304560687507	NOT
VBP1	-0.196688051684538	12.2989235298256	-5.24193141105946	4.60031082437568e-07	1.3926954350944e-05	6.04239386737819	NOT
GS1-164F24.1	-0.275934878217715	7.17060552730814	-5.24088923242689	4.62277546448533e-07	1.39360944985017e-05	6.03779499106417	NOT
DDX5	0.198992506763016	13.2905481882558	5.24084021036094	4.62383478174373e-07	1.39360944985017e-05	6.0375786849713	NOT
UBE2K	-0.430302888465579	10.209347856814	-5.23851202193351	4.6744174432421e-07	1.40507235881531e-05	6.02730740390146	NOT
KLHL31	0.837692769546388	6.89195914585465	5.23814040825661	4.68254085590623e-07	1.40507235881531e-05	6.02566825689048	Up
RLIM	-0.348349696974982	8.3563374529186	-5.23624866428157	4.72410744522965e-07	1.41258621892969e-05	6.01732527595267	NOT
CHKB-CPT1B	0.619637146476612	10.179663550843	5.23605578807134	4.72836555295379e-07	1.41258621892969e-05	6.01647477358069	NOT
RSAD2	-1.11829594383341	8.82690316355814	-5.23555833527668	4.739365006891e-07	1.41276729251468e-05	6.01428132128034	Down
YTHDC1	0.150301026545457	12.7079565247674	5.23467209806111	4.75902279774212e-07	1.41552290787109e-05	6.01037394609187	NOT
WBP11	-0.262612922492154	9.32839282241279	-5.23378384122547	4.77880497008688e-07	1.41830340520504e-05	6.00645814290985	NOT
SV2B	0.61868574042393	8.65426300490698	5.23257925785962	4.80575982624742e-07	1.42319593285798e-05	6.00114860378202	NOT
C14orf37	-0.347089398809324	6.15327367212791	-5.23187112041538	4.82167472664677e-07	1.42462497434304e-05	5.99802769886492	NOT
PVRL3	-0.418274176622066	10.3385535449128	-5.2314330159807	4.83154648107217e-07	1.42462497434304e-05	5.99609703588539	NOT
ATMIN	-0.253324649987413	9.88714628348256	-5.22942554505909	4.87703260242198e-07	1.43492433256974e-05	5.98725188632505	NOT
DNTTIP2	-0.299809608012431	11.2640311269767	-5.22707476604303	4.93082719280706e-07	1.44535886028252e-05	5.97689718120934	NOT
ALDH1A1	-0.201344040379179	13.3726948667442	-5.22694715861979	4.93376378408804e-07	1.44535886028252e-05	5.97633519208374	NOT
GREM1	-1.37173459606527	9.06551481127907	-5.2238583474631	5.0053668990606e-07	1.46318176900926e-05	5.96273492935236	Down
MDM1	0.440508264682519	7.87061704206977	5.22019171784505	5.09167741383193e-07	1.48521826365273e-05	5.94659799126307	NOT
PITPNM2	-0.525040198762858	7.89965260749419	-5.21845391346559	5.13308838143929e-07	1.49409144258896e-05	5.93895271217883	NOT
PRIMPOL	0.472921484049108	9.47443638706977	5.21446507511311	5.22938304987756e-07	1.51558716738492e-05	5.92141118268339	NOT
ENY2	-0.271262534795027	10.6314538788256	-5.21426060107118	5.23436631823356e-07	1.51558716738492e-05	5.92051223672975	NOT
SCOC	-0.398468713570474	8.37827439940698	-5.21401376281468	5.24038820474446e-07	1.51558716738492e-05	5.91942707531241	NOT
C16orf91	-0.214880938928827	8.52071321040116	-5.21318238881862	5.26072008000507e-07	1.51823711353522e-05	5.91577242362948	NOT
SORBS2	0.520100831675215	10.9047531527791	5.20594186259189	5.44106662108949e-07	1.56695802077266e-05	5.88396140789528	NOT
INTS8	0.247127701939237	10.24332707625	5.20495648154122	5.46607055444477e-07	1.56811428750306e-05	5.8796346303578	NOT
MTMR9LP	0.574023559443356	8.3701592007093	5.2048745731736	5.46815399305856e-07	1.56811428750306e-05	5.87927499982963	NOT
SNRPD1	-0.392412127339547	11.177607895407	-5.20072859267007	5.574626914878e-07	1.59528218218814e-05	5.86107680157466	NOT
ETF1	-0.445240438258898	11.0539168799767	-5.1966689951991	5.68083362596558e-07	1.62164311893382e-05	5.84326790073122	NOT
DLAT	-0.513059359087645	7.80440025527326	-5.19629926105214	5.69060374995536e-07	1.62164311893382e-05	5.84164642575704	NOT
RBBP8	-0.525434626673658	10.1794253936919	-5.19299563686061	5.77862942811955e-07	1.64131173093281e-05	5.82716202389529	NOT
PRF1	0.719838221676456	6.73481376518605	5.19280409856931	5.78377340628865e-07	1.64131173093281e-05	5.82632244773501	Up
WDR53	-0.224047063510644	8.79877700919186	-5.1915230623746	5.81829173703616e-07	1.64766749128193e-05	5.82070781379753	NOT
WIPF3	0.590124433435896	8.36259647502326	5.18881193010828	5.89200674292041e-07	1.65990056030409e-05	5.80882853128961	NOT
PSMD12	-0.460882180455788	10.5147934329942	-5.18859494260375	5.89794566966231e-07	1.65990056030409e-05	5.80787795763506	NOT
CCT5	-0.309882935558664	12.4685111590698	-5.18858843695978	5.8981238183394e-07	1.65990056030409e-05	5.80784945830916	NOT
ATF7IP2	0.422985653085625	9.1371728122907	5.1873181943815	5.93300820071367e-07	1.66370067641659e-05	5.80228539100711	NOT
ZNF622	-0.248807908974982	10.6304264138256	-5.1872057618827	5.93610555478591e-07	1.66370067641659e-05	5.80179294822505	NOT
POLR2G	-0.160129146564103	11.534120585	-5.18640968329928	5.95808139729616e-07	1.66451447859613e-05	5.79830642642032	NOT
SRA1	-0.324237364606528	10.1579719092616	-5.18592984468105	5.97136558506645e-07	1.66451447859613e-05	5.79620510222798	NOT
ASXL3	0.534929873171872	8.63786833081977	5.18519706311531	5.99170800793445e-07	1.66451447859613e-05	5.79299635340697	NOT
FUT11	-0.224807343320281	9.55309885945349	-5.18505046448718	5.9957857475501e-07	1.66451447859613e-05	5.79235445766974	NOT
BOLA2	-0.418959737095415	10.9023037274128	-5.18489058027854	6.00023611058711e-07	1.66451447859613e-05	5.79165440472783	NOT
LOC101928464	-0.325167766224554	6.54270915126163	-5.18392602958614	6.02715250474733e-07	1.66857604881936e-05	5.78743145075079	NOT
DDX19A	-0.252312092457964	9.61231735444767	-5.18130169642594	6.10098175055023e-07	1.67722614465111e-05	5.77594458282054	NOT
IGKC	1.13559499950256	6.92250147587791	5.18128342646048	6.10149880079358e-07	1.67722614465111e-05	5.77586462878988	Up
MRPL23	-0.375360787586479	9.78056934281977	-5.18097911650369	6.11011720976563e-07	1.67722614465111e-05	5.77453292073256	NOT
TMEM91	0.52427665450909	9.23247294763953	5.18037770259128	6.12718476768463e-07	1.67722614465111e-05	5.77190120547895	NOT
PPP4R2	-0.410216105593163	10.7394327236977	-5.18029558541049	6.1295187689856e-07	1.67722614465111e-05	5.77154188766464	NOT
LINC00493	-0.19602799933644	11.3506985885465	-5.18019315455734	6.13243135357612e-07	1.67722614465111e-05	5.77109368966222	NOT
AGPAT2	-0.277560621130536	7.8136884961686	-5.1786385577189	6.1768012797651e-07	1.68596907220576e-05	5.7642921585173	NOT
ABHD13	-0.33424971107972	7.49555943040698	-5.1780793369725	6.19283826417098e-07	1.68695892835423e-05	5.76184586755863	NOT
ATP6V1A	-0.220080425560217	12.0903015165116	-5.17721305785307	6.21776082752122e-07	1.69036045856992e-05	5.7580567379754	NOT
BZW1	-0.792889710771095	9.44554412653488	-5.17578525150613	6.2590512928147e-07	1.6981893058529e-05	5.75181247280885	Down
PGRMC1	-0.355965060194249	6.94184084268605	-5.17529770962118	6.27321138142496e-07	1.69859076112577e-05	5.74968057762629	NOT
MYH14	-0.249377455280342	7.44397219194767	-5.17487467766164	6.28552308428059e-07	1.69859076112577e-05	5.74783088544385	NOT
NDUFB3	-0.23125428436286	10.9002262997965	-5.17326800522769	6.33249722562648e-07	1.70474705555744e-05	5.74080676400776	NOT
MAML1	0.206671354643668	8.7709346782093	5.17323769189989	6.33338676566254e-07	1.70474705555744e-05	5.74067425403031	NOT
STON1	0.684311845832789	6.32613895003488	5.17261849029143	6.3515837489957e-07	1.70626636166203e-05	5.73796763385815	NOT
DEF8	-0.510997749813518	9.48386241910465	-5.17150083266489	6.38455801402274e-07	1.71174155985426e-05	5.73308278348092	NOT
MED27	-0.242578350143123	8.29172685470349	-5.16639297192789	6.5373854296608e-07	1.74528881856898e-05	5.71076801982877	NOT
CYCS	-0.280456602845379	12.0281181091279	-5.16622640497881	6.54242852082055e-07	1.74528881856898e-05	5.71004060588548	NOT
FAM166A	-0.716459520450971	7.3416499552907	-5.16603581894879	6.54820346847775e-07	1.74528881856898e-05	5.70920831913039	Down
NDC1	-0.775317016183683	8.17481847736047	-5.16392719954005	6.61242834063835e-07	1.75622420320775e-05	5.70000148918619	Down
PGAM1	-0.188734528000001	12.2619623027907	-5.16384081734287	6.61507240522597e-07	1.75622420320775e-05	5.69962437808023	NOT
POU6F1	0.371879649301787	8.20833000330814	5.16282646581943	6.64619758464302e-07	1.76070882427788e-05	5.69519645538269	NOT
SRSF11	0.514541569721835	11.6708510213953	5.16244724273808	6.65787048980234e-07	1.76070882427788e-05	5.69354120442694	NOT
RP11-469M7.1	-0.698612976128983	10.2719706841744	-5.1580435433351	6.79488899525136e-07	1.79345487596994e-05	5.67432618003216	NOT
PRICKLE2	0.437461694164257	10.549259419436	5.15521481276034	6.88434481429686e-07	1.81354455544064e-05	5.66198961711076	NOT
AGAP11	0.412573411592852	6.41166917872093	5.14968208137241	7.0626325992719e-07	1.85397623675841e-05	5.63787464785969	NOT
CTDSP2	0.140334339439006	12.5623767181977	5.14960632177138	7.06510476451746e-07	1.85397623675841e-05	5.63754457236857	NOT
FANCM	-0.326065579606372	6.69479375977326	-5.1477465544683	7.12605654528562e-07	1.86636775761209e-05	5.62944289452799	NOT
ARF4	-0.554304208434498	11.287397386	-5.14698679692139	7.15110349806703e-07	1.86932595863895e-05	5.62613378465916	NOT
POGZ	0.443333344610721	11.3883752105233	5.14573909023944	7.1924224178246e-07	1.87651819434721e-05	5.62070019069966	NOT
DAD1	-0.203433122194249	11.3777375493023	-5.14505492858726	7.21517743190698e-07	1.87884878988336e-05	5.61772116518787	NOT
RBP7	0.591647222716861	8.32511784315698	5.14298619357062	7.28440935795182e-07	1.8932500268191e-05	5.608715081336	NOT
TMEM198B	0.555407359232479	9.24173982581977	5.14173542741873	7.32657996088167e-07	1.90000931720619e-05	5.60327124005967	NOT
HAT1	-0.303011728255789	10.9785597416395	-5.1413224336041	7.34055641210748e-07	1.90000931720619e-05	5.60147393480064	NOT
ANKRD28	0.476190900976845	7.04600141159302	5.14097454329672	7.35234974509273e-07	1.90000931720619e-05	5.59996003447819	NOT
C11orf73	-0.40470037715136	9.83069101815698	-5.13741242302889	7.47416840901533e-07	1.9274773879253e-05	5.58446318146127	NOT
COMT	0.315367153734887	9.33025052511628	5.13704046984991	7.48700110957522e-07	1.9274773879253e-05	5.58284546505491	NOT
LMO3	0.856507640807924	8.77917821064535	5.13530452586805	7.54717632199693e-07	1.93592069090304e-05	5.57529654111475	Up
MIR631	0.679657868369541	8.02443780243023	5.13527275636933	7.54828195526089e-07	1.93592069090304e-05	5.5751584055931	NOT
FCHSD2	0.829217765342968	6.50071116924419	5.13194681934014	7.66490513296539e-07	1.95845029555489e-05	5.56070048691281	Up
POLR2F	-0.276361051461693	8.40615583886047	-5.13170614495014	7.67341191766923e-07	1.95845029555489e-05	5.55965453454871	NOT
CPSF7	0.295728129330224	11.3459151811628	5.13153830590311	7.67934972067062e-07	1.95845029555489e-05	5.55892514009214	NOT
MRPL30	-0.615127302198914	8.38607509217442	-5.12953542565225	7.75055295524895e-07	1.97290760900185e-05	5.55022236793235	NOT
CACYBP	-0.19653974883139	11.0217665399419	-5.12862512672493	7.78312609177713e-07	1.97486210918566e-05	5.54626781905412	NOT
TTC21A	0.693846928485315	8.42536835113372	5.12850907683202	7.78728824044373e-07	1.97486210918566e-05	5.54576370820539	NOT
RCCD1	0.362669062890131	7.88027403675581	5.12788525158268	7.80969891956976e-07	1.97645411011346e-05	5.54305400669866	NOT
SNRPC	-0.201873141369076	9.6453829799186	-5.12752563964552	7.82264629766087e-07	1.97645411011346e-05	5.54149207406207	NOT
VDAC3	-0.363949777644911	8.89503040464535	-5.12700682019761	7.8413624975119e-07	1.97750724357475e-05	5.53923878258076	NOT
KB-431C1.4	0.262212153278476	8.05910695285465	5.12261879200774	8.00140852650208e-07	2.01413233519894e-05	5.52018771870873	NOT
HNRNPM	0.690072264518726	6.52647534973256	5.1186583206633	8.14858165366413e-07	2.04738762325798e-05	5.50300313509049	NOT
HECTD2	0.360952866041492	9.95746195140116	5.11775112781123	8.18266175737145e-07	2.05215721896587e-05	5.49906816570414	NOT
ARL3	0.36016602149728	6.68095124729651	5.11689970104629	8.21477285621763e-07	2.05641634317802e-05	5.49537554527878	NOT
OGT	0.411692202645221	9.63756584675581	5.11603068640841	8.2476734949087e-07	2.06085709221129e-05	5.49160710829259	NOT
YIF1B	-0.281827971405439	6.80847281245349	-5.11540102804235	8.27159211357569e-07	2.06304131375843e-05	5.48887691882805	NOT
CLIP4	-0.546207664236519	8.70114590133721	-5.11006870222685	8.47686912714734e-07	2.11036780302773e-05	5.4657658546372	NOT
EIF4H	-0.182342777942503	11.1110192701163	-5.1071165874947	8.59263518018576e-07	2.13527769660448e-05	5.45297852675963	NOT
UBE2V2	-0.168429512786325	11.5510720603488	-5.10570119160894	8.64868260663383e-07	2.14469000031245e-05	5.44684953512285	NOT
MTCH2	-0.374435272465268	10.9812948397558	-5.10524905127628	8.66666136081122e-07	2.14469000031245e-05	5.44489192413701	NOT
SS18L2	-0.157336218943279	10.2281026687907	-5.10496825248412	8.67784521571283e-07	2.14469000031245e-05	5.44367622634242	NOT
CCNL2	0.557501231941104	9.92216933870349	5.10373770848202	8.72702174037783e-07	2.15292933787579e-05	5.43834925181865	NOT
KIDINS220	0.578773053107847	8.74869163344767	5.10302168773015	8.75576070823724e-07	2.15610607440342e-05	5.43525005875079	NOT
CFD	0.697554509902098	7.14515300565116	5.10058903958349	8.85408834850177e-07	2.17427288248181e-05	5.42472306179052	NOT
ECHDC1	-0.289432182396426	10.4343464837849	-5.1002770854567	8.8667748560203e-07	2.17427288248181e-05	5.42337338235869	NOT
NDUFB10	-0.263037012247085	10.8443386364535	-5.10001317906174	8.87752114895465e-07	2.17427288248181e-05	5.4222316300333	NOT
KIZ	0.582392007549961	9.03890208962791	5.09903586781689	8.91742762377866e-07	2.1793704210204e-05	5.41800381196528	NOT
MZT1	-0.292150640481742	11.4970139266279	-5.09871907901402	8.93040038628974e-07	2.1793704210204e-05	5.41663352044677	NOT
VPS25	-0.226763439494327	9.87471140584884	-5.09673051317286	9.0122534362793e-07	2.19540431826782e-05	5.40803326403262	NOT
MB21D2	-0.476980768110644	10.0271356645116	-5.09620107223325	9.03416873532759e-07	2.19680600392322e-05	5.40574392253458	NOT
SNRPB2	-0.178034415241647	11.0783103795349	-5.09511020022026	9.07948681257409e-07	2.20388329005928e-05	5.40102745972184	NOT
RNASEH1	-0.316990337718725	7.99810503460465	-5.09417901099496	9.11834579058856e-07	2.20937030893887e-05	5.39700198052916	NOT
KLHL12	-0.255991890303807	6.7410262350407	-5.08993913192174	9.29732942790724e-07	2.24872951803457e-05	5.37868001863219	NOT
TMEM132A	-0.666101370082672	7.87900384456977	-5.08909237221285	9.33348132317312e-07	2.25316134073924e-05	5.37502221768894	NOT
GAPDH	-0.181052555303808	13.2008570084884	-5.08873442913274	9.34880450361899e-07	2.25316134073924e-05	5.37347612237056	NOT
LOC399491	0.39085356580109	11.1984230488953	5.08752661271052	9.40069040731099e-07	2.26165636648811e-05	5.36825968066193	NOT
CENPW	-0.558437966883449	7.90040900486628	-5.08405444488296	9.55141157229762e-07	2.29385755304314e-05	5.35326877045331	NOT
ZNF518A	0.310090023367521	10.5376239661512	5.08363940577157	9.56958399233261e-07	2.29416852218302e-05	5.35147736098626	NOT
ARRB1	0.361535822527272	6.64413109411046	5.07847337190822	9.79860672506732e-07	2.34116042941943e-05	5.32918846498537	NOT
TDRD6	0.796121863798757	7.40601581363372	5.07844127339177	9.80004623217578e-07	2.34116042941943e-05	5.32905002753373	Up
TRMT6	-0.343093176421134	8.62056845889535	-5.07763926782891	9.83608013281068e-07	2.34564626746133e-05	5.32559127174934	NOT
FAM175A	-0.389447084629526	8.65902426640116	-5.07691280524685	9.86883092325895e-07	2.34857498901192e-05	5.32245865043161	NOT
DNMT3B	0.365451163588966	7.37905617238953	5.07660107646494	9.88291689630558e-07	2.34857498901192e-05	5.32111452737537	NOT
EXOC6	-0.271215460670396	9.73332841312791	-5.07517676689631	9.94752539200615e-07	2.35980301315078e-05	5.31497390873993	NOT
PPP2R5C	-0.375486127294949	10.155891700843	-5.07291676809001	1.00508842662135e-06	2.37121743983155e-05	5.30523297797387	NOT
SLC6A16	0.76736739275742	6.72279530333721	5.07263281511484	1.00639440851999e-06	2.37121743983155e-05	5.30400932324917	Up
SRSF5	0.368157865358197	12.3635479887209	5.07262802789847	1.0064164404296e-06	2.37121743983155e-05	5.30398869385532	NOT
GPN3	-0.314252694762704	8.57876060156977	-5.07260075999338	1.00654194275201e-06	2.37121743983155e-05	5.3038711894419	NOT
RNF14	-0.380142851601398	8.91310177449419	-5.07049956225924	1.01625867708655e-06	2.38996612415874e-05	5.29481798042792	NOT
NCSTN	0.261082475521833	9.25715560822674	5.06936317587105	1.02155164000004e-06	2.39826449784465e-05	5.28992289781148	NOT
SCD	-0.466442301523697	11.4189651668081	-5.06341843412608	1.049679715433e-06	2.45666607223925e-05	5.26432852270164	NOT
LINC01004	0.894356286870862	8.84189673722093	5.06334274248887	1.05004266017141e-06	2.45666607223925e-05	5.26400278342636	Up
LINC00621	-0.321095540019736	10.1202732881221	-5.06157424519773	1.05855744234566e-06	2.4723318408599e-05	5.25639306491723	NOT
TTC14	0.539465626570939	8.2992273132093	5.05562190906154	1.08771144536805e-06	2.53275432979332e-05	5.23079492059747	NOT
MRTO4	-0.471279829463714	8.6205968889593	-5.05553263374731	1.08815458588928e-06	2.53275432979332e-05	5.23041115860005	NOT
MOXD1	1.0371587159296	6.82111018657558	5.05386670359673	1.09645606892211e-06	2.54771407604415e-05	5.22325084580837	Up
GRM1	-0.978309218896191	6.60601827278488	-5.05240232464853	1.10380394523347e-06	2.55063400295569e-05	5.21695824917643	Down
CLDN7	-0.667696594810722	10.1371725289128	-5.05212392513745	1.10520627915472e-06	2.55063400295569e-05	5.21576208755629	NOT
PAPSS2	-0.440939840418491	11.1624783199244	-5.05195247433176	1.10607075903057e-06	2.55063400295569e-05	5.21502546210411	NOT
N6AMT1	-0.352054186094793	7.20959110588372	-5.05174844996946	1.10710033475043e-06	2.55063400295569e-05	5.21414891075553	NOT
CNTRL	0.500694624249417	7.14562502135465	5.0514722715509	1.10849550614423e-06	2.55063400295569e-05	5.21296240484472	NOT
ZNF770	-0.247666664607149	9.8547226625407	-5.05137816274195	1.10897130563291e-06	2.55063400295569e-05	5.21255810949163	NOT
TXNDC17	-0.435666349216318	11.01193649975	-5.04936150620961	1.119214974885e-06	2.56876107222993e-05	5.20389579934341	NOT
EMG1	-0.428632994967676	10.3646125349244	-5.04908391576386	1.12063217526105e-06	2.56876107222993e-05	5.20270364137203	NOT
DPH3	-0.63960237540637	9.06414174465116	-5.04848695008981	1.12368580549996e-06	2.57142443672742e-05	5.20014003697273	NOT
TTC31	0.340740522998911	8.86901464836047	5.04738423665113	1.12934771465123e-06	2.58003756054691e-05	5.1954051395077	NOT
NAA50	-0.329574442544677	10.8941619933314	-5.04632985458774	1.13478735499825e-06	2.58811485176028e-05	5.19087848132616	NOT
FTH1	-0.120964502414915	14.2131435425581	-5.04383090728623	1.14778137227846e-06	2.61210422214113e-05	5.18015281310278	NOT
TBC1D2B	0.228176755955401	9.86828511384302	5.04356823559642	1.14915556922347e-06	2.61210422214113e-05	5.17902563353175	NOT
C19orf26	0.309273592666045	9.65783002031395	5.04320267108642	1.15107071953398e-06	2.61210422214113e-05	5.17745699104224	NOT
HEATR5B	0.188204021794873	11.1719992468023	5.04216404049596	1.15652890382842e-06	2.62011623162329e-05	5.17300066881964	NOT
NSDHL	-0.414976635998756	8.31537430383721	-5.03843327352528	1.17634266046201e-06	2.66057001392015e-05	5.15699910345668	NOT
NTN5	0.472378598727738	6.4717242205407	5.03781013848139	1.17968402089977e-06	2.66369516546356e-05	5.15432727562785	NOT
ARL2BP	-0.270281417669464	7.9275446975407	-5.03567540528314	1.19120080807629e-06	2.68523923452421e-05	5.14517598401722	NOT
FOXO6	-0.34128133426822	7.512926046	-5.03495586171431	1.19510724234842e-06	2.68958489159637e-05	5.14209204850713	NOT
GEMIN6	-0.430512958666823	9.3086996590407	-5.03349358874642	1.20308432810889e-06	2.70306202842714e-05	5.13582580368027	NOT
CASP8AP2	0.376601361101009	6.84459153628488	5.03282663481812	1.20673987326448e-06	2.70680117116899e-05	5.13296816637955	NOT
UBE2N	-0.528828499881429	8.95819128727326	-5.02930165147794	1.22623988788971e-06	2.74600968634016e-05	5.11786962112058	NOT
SRSF4	0.214273679449728	9.19005414683139	5.02468332365322	1.25225145262987e-06	2.79964703874965e-05	5.09809975544222	NOT
PNPLA8	-0.379341635784149	8.14870444235465	-5.02129243686536	1.27168980488716e-06	2.83843670243532e-05	5.08359277190156	NOT
CCT6P1	0.490736599844446	9.98546452071512	5.02086515375586	1.2741598895581e-06	2.83928776701036e-05	5.08176527010386	NOT
MRPS12	-0.413209167511888	7.38508722293605	-5.02025793886534	1.27767815317243e-06	2.84087132245156e-05	5.07916839237749	NOT
TNXA	0.817995340729759	7.12348338988372	5.02002153817626	1.27905042988329e-06	2.84087132245156e-05	5.07815743950065	Up
LOC692247	0.451833561026884	6.59473514709302	5.01864733704475	1.28705585906903e-06	2.85398862843806e-05	5.07228144904759	NOT
CEP95	0.295246338533799	10.2393114904942	5.01759107476377	1.29324215256863e-06	2.85994543773687e-05	5.0677657502018	NOT
GCOM1	-0.295171358867133	7.31806473089535	-5.01732584725916	1.29480005680479e-06	2.85994543773687e-05	5.06663196818483	NOT
ESM1	-0.988138319146697	7.93556207531977	-5.01711256936552	1.29605413789885e-06	2.85994543773687e-05	5.06572028999084	Down
DDIT3	-0.348240792896037	9.0617471257093	-5.01542821598894	1.30599967977493e-06	2.87722101250901e-05	5.05852135381741	NOT
TRAPPC2	-0.295276578344211	10.354440031064	-5.01480555625839	1.30969498919358e-06	2.87891758713555e-05	5.05586055413678	NOT
ATG16L2	0.566281318097281	7.2523259574186	5.01458511848956	1.31100565470235e-06	2.87891758713555e-05	5.05491862016127	NOT
LMBR1L	0.443714145645999	8.74507332427907	5.01248609425814	1.32354982076747e-06	2.90177624414391e-05	5.04595098858143	NOT
NQO1	-0.781374171126029	7.10299977032558	-5.01194269375844	1.32681621211638e-06	2.90425326429919e-05	5.04362987798265	Down
DFFB	0.490628538098989	8.74327287008721	5.01049148027817	1.33557786258724e-06	2.91523370969214e-05	5.0374319961551	NOT
TUBB2A	-0.652179287014298	11.2410255083895	-5.01040166240013	1.33612197538307e-06	2.91523370969214e-05	5.03704844308484	NOT
ZCCHC10	-0.585936378635431	7.88910479698256	-5.00581427396336	1.36419997448379e-06	2.97172600210868e-05	5.01746547912024	NOT
OTUD7B	-0.326035868520436	8.70681613276163	-5.00208314078581	1.38745840843537e-06	3.01755554333792e-05	5.00154753255277	NOT
MAP3K4	0.523393842027661	9.18614000581395	5.00111803833334	1.39353681798971e-06	3.0259338605326e-05	4.99743159253353	NOT
IVNS1ABP	0.197329224051284	11.2616286591279	5.00043465481157	1.3978565173228e-06	3.03047266985149e-05	4.99451747407626	NOT
C1orf168	0.661600151269463	7.27671792585465	4.99857824924979	1.40965661028619e-06	3.05118826490766e-05	4.98660278243367	NOT
MRPL13	-0.357019579132869	10.1881459652558	-4.99819112215372	1.41212949921271e-06	3.0516814440061e-05	4.98495255943164	NOT
PRPSAP1	0.676705355267752	6.71152012869767	4.99652389950142	1.42282754322032e-06	3.06991980872918e-05	4.97784669939993	NOT
RP11-182L21.5	0.413279138092152	6.76963605292442	4.99581469879431	1.4274020549815e-06	3.07490905441577e-05	4.97482455082864	NOT
MLLT3	0.631539130001552	6.78205893648837	4.99481857026759	1.43385141571276e-06	3.08391491990246e-05	4.97058023994201	NOT
COX5B	-0.172621422593627	11.3885425942442	-4.99421867990674	1.43774898744457e-06	3.08741263607173e-05	4.96802452533546	NOT
ZFAND3	-0.221865131316706	8.21496611640116	-4.99383702721027	1.44023398466812e-06	3.08787074977819e-05	4.96639868749673	NOT
RRAGD	-0.311696176831392	11.2117024935465	-4.99309940157821	1.44504858560883e-06	3.09331424002849e-05	4.96325666801175	NOT
FADD	-0.38669818220808	8.76648852494767	-4.99226869911755	1.45048940354268e-06	3.10007900351503e-05	4.95971858602321	NOT
ABTB1	0.455990635870239	6.50808607181977	4.99022411548447	1.46396549515393e-06	3.1239690699572e-05	4.95101226460027	NOT
SYNJ2	-0.366110108578399	6.80612898633721	-4.98975967259767	1.4670435748097e-06	3.125630613227e-05	4.94903492477141	NOT
VSIG4	0.888795783135353	6.25645260146512	4.98921553365089	1.47065782243819e-06	3.12598194829724e-05	4.94671845673116	Up
NEK9	0.406012271383682	9.59128903012791	4.98904266049763	1.47180787678234e-06	3.12598194829724e-05	4.94598255309481	NOT
HEXDC	0.495340163262782	7.35506245455814	4.98685690480192	1.48642425826602e-06	3.15043302877207e-05	4.93667963954582	NOT
NDUFC1	-0.185328603903651	11.5348272065116	-4.98662911785047	1.48795556865421e-06	3.15043302877207e-05	4.93571031684389	NOT
FKBP14	-0.445126417189121	6.31950239344186	-4.98533188094798	1.4967055243959e-06	3.16105154522439e-05	4.93019069093819	NOT
TECPR1	0.319683465899613	9.71671067823256	4.98519647567839	1.49762171347348e-06	3.16105154522439e-05	4.9296146150552	NOT
RP11-319G9.3	0.648807005798446	6.22733935605233	4.98444110492072	1.50274274717912e-06	3.1660831077743e-05	4.92640113543018	NOT
COX4I1	-0.170364696961928	12.4291036272674	-4.98401346398032	1.50564946167923e-06	3.1660831077743e-05	4.92458203583822	NOT
COX17	0.843681839507537	6.88077738211047	4.98356613987702	1.50869579883669e-06	3.1660831077743e-05	4.92267933172919	Up
MIB1	-0.313155253564258	8.81195273908139	-4.98347424750591	1.50932233784871e-06	3.1660831077743e-05	4.92228848092883	NOT
ANKRD36	0.366288284457186	10.0101226471744	4.98250811337228	1.51592490813413e-06	3.1750334786236e-05	4.91817949351206	NOT
RFC4	-0.319588014163325	9.76771645155233	-4.98162786871085	1.52196488756096e-06	3.17749965634258e-05	4.91443630969887	NOT
ABHD14A-ACY1	-0.347067779839627	7.77641802183721	-4.98145907679102	1.52312575152007e-06	3.17749965634258e-05	4.91371858892002	NOT
CKB	0.623844618813675	9.53985640966279	4.98067461270297	1.52853216961508e-06	3.17749965634258e-05	4.91038320266506	NOT
BIVM	0.381226087662316	9.60114647608721	4.98065757809107	1.52864977599813e-06	3.17749965634258e-05	4.91031077918117	NOT
RNASEH2A	-0.360888973594405	7.72043788234884	-4.98046535119867	1.52997751228822e-06	3.17749965634258e-05	4.90949352989224	NOT
STAB1	0.507126741730847	6.92914602224419	4.98029891840342	1.5311279886003e-06	3.17749965634258e-05	4.90878596264339	NOT
TYW3	-0.364518365601089	10.1100462457035	-4.97979836408677	1.53459315711998e-06	3.17983609523352e-05	4.90665802709946	NOT
SLC2A6	-0.417582559566124	8.85467099083721	-4.97791275181633	1.54771502382686e-06	3.20214464518698e-05	4.89864341493733	NOT
SPRY1	0.553614595332711	9.66392919201163	4.9759009680331	1.56183486438247e-06	3.2264470078345e-05	4.89009500466243	NOT
ALAS1	-0.252706147378867	8.80269511047093	-4.97554155833179	1.56437052217248e-06	3.22678126068142e-05	4.88856808173156	NOT
LUC7L3	0.248894900937063	12.3378210419186	4.97453369446961	1.5715023744514e-06	3.23658057210877e-05	4.88428669030872	NOT
FLJ38379	1.01919883969122	7.69693546300581	4.97412633871232	1.57439384508392e-06	3.23763018702356e-05	4.88255643138468	Up
PPM1M	0.500148311260917	7.152074182	4.97121318179261	1.595222737942e-06	3.27156279768029e-05	4.87018575174596	NOT
RPP14	-0.212412724947476	9.88680497843605	-4.97089275663268	1.59753000234863e-06	3.27156279768029e-05	4.86882539911402	NOT
GCHFR	-0.326501057354468	6.86686140369767	-4.97081158765274	1.5981149839327e-06	3.27156279768029e-05	4.86848080967661	NOT
TMEM65	-0.441728253180575	7.65582964564535	-4.96854722953194	1.61451809304639e-06	3.30017209605708e-05	4.85886953627338	NOT
ACAT2	-0.811996349554156	10.1260325873663	-4.96649129144803	1.62955270364229e-06	3.32202206775061e-05	4.85014573649955	Down
PTK2	0.540491910437919	6.900678187	4.96641741951445	1.63009543087594e-06	3.32202206775061e-05	4.8498323314463	NOT
PNN	0.492349548510799	9.57591233122674	4.96575688112691	1.63495611397965e-06	3.32693988882117e-05	4.84703012101268	NOT
KSR1	0.520133077337683	9.25883047730233	4.96516523424533	1.63932177518339e-06	3.33083720329863e-05	4.84452040487754	NOT
GOSR2	-0.399922788721678	8.47768349113954	-4.9642028031678	1.64644754567354e-06	3.34032261020006e-05	4.84043832794321	NOT
NUMB	0.410252794112975	7.62671311812209	4.96228429979819	1.66074170852434e-06	3.35796180306996e-05	4.83230289803052	NOT
COL28A1	0.915534949923232	6.65663664609302	4.96223376291147	1.66111986456284e-06	3.35796180306996e-05	4.83208862750921	Up
MRPL54	-0.240119855392229	10.8471531783663	-4.96204233938383	1.66255300041645e-06	3.35796180306996e-05	4.83127702871808	NOT
RASAL2	0.67310604258306	8.6605705265	4.9609231652447	1.67095597469414e-06	3.36992649317766e-05	4.82653241205753	NOT
AMDHD2	-0.265659138665112	6.89599703894186	-4.95957347909683	1.68114445426244e-06	3.38545134322805e-05	4.82081162269739	NOT
UBB	0.127232622197358	13.5016301546512	4.9578508275243	1.69423588361025e-06	3.40363871090418e-05	4.81351165997098	NOT
TRIB1	-0.407743156646465	11.3358171994186	-4.95767687635469	1.69556331989596e-06	3.40363871090418e-05	4.81277462377727	NOT
ZCCHC8	0.274430055903185	10.5910392444244	4.95739875087003	1.69768781431107e-06	3.40363871090418e-05	4.81159623790051	NOT
GFER	-0.338527244816316	10.0712679116686	-4.95243925545252	1.73600762930885e-06	3.47533898456483e-05	4.79059167624337	NOT
GATA6-AS1	0.686248611772495	9.05438508334884	4.95140445803027	1.74410811297742e-06	3.48642082054443e-05	4.78621105150362	NOT
NHP2	-0.287672273822842	11.6317277185465	-4.94765617667019	1.77375783109579e-06	3.5404831421564e-05	4.77034909278682	NOT
HSP90AB1	-0.358060977852371	11.8367694451163	-4.94700309004305	1.77897362325618e-06	3.54568745761308e-05	4.76758627843805	NOT
AMICA1	0.624348950065111	6.50668225347093	4.94572710208285	1.78920706618388e-06	3.56086261356332e-05	4.76218912877143	NOT
LLPH	-0.415636835436363	9.11121094838954	-4.94448088460002	1.79925681353093e-06	3.57055065398352e-05	4.75691890215592	NOT
GTF2B	-0.153228158110333	10.7678178406977	-4.94447202230425	1.79932847640603e-06	3.57055065398352e-05	4.7568814272408	NOT
TUBA1A	-0.289140368567213	13.0170737336628	-4.9428313813693	1.81264290522007e-06	3.5917281356642e-05	4.74994470956287	NOT
GUSB	0.317978070811188	11.6556849327326	4.94076770262381	1.82952609401908e-06	3.61990512314431e-05	4.7412217998368	NOT
SCARB2	-0.539677663625329	10.5247349203895	-4.93909072472259	1.84335779131438e-06	3.64197128740354e-05	4.73413542410217	NOT
EAF2	-0.388664850059518	8.02018185750581	-4.93796796499771	1.85267488626395e-06	3.65506672409083e-05	4.72939199991537	NOT
G3BP2	-0.420414791102565	7.1776599318314	-4.93718539958374	1.85919589166266e-06	3.66261590657544e-05	4.72608630050354	NOT
JMJD1C-AS1	-0.416131204080342	7.09898927727326	-4.93554274604462	1.87295631813913e-06	3.68438425940163e-05	4.71914870151612	NOT
RHPN1-AS1	-0.387537063436985	6.75474113801744	-4.93441505882041	1.8824599800876e-06	3.69772810828478e-05	4.71438701237915	NOT
DMTF1	0.459489274550892	9.82233208097093	4.93409200734553	1.88519111914394e-06	3.69774933369748e-05	4.71302306843699	NOT
IRF8	0.776657125722145	8.1423416105	4.93332615040843	1.89168117171867e-06	3.70513287711411e-05	4.70978983755627	Up
TIMM17A	-0.421313208868996	8.98175662946512	-4.93232842546452	1.90016861338972e-06	3.71640172112324e-05	4.705578286948	NOT
RP11-124L9.5	0.71374207613038	7.12117861573837	4.93185847750376	1.90417913789932e-06	3.71764003432521e-05	4.70359478428562	Up
SREK1	0.271784246010878	11.0413085992558	4.93161365604227	1.90627168684225e-06	3.71764003432521e-05	4.70256152566241	NOT
RNASET2	0.685219024862781	8.82345643339535	4.93041166731157	1.91657774896466e-06	3.73238414637202e-05	4.69748913797294	NOT
UFD1L	-0.255140554107229	11.9399080574419	-4.92915223643613	1.92743425142086e-06	3.744577965565e-05	4.69217533398164	NOT
LUC7L	0.624878410831856	10.0701152436919	4.92900965092237	1.92866711088905e-06	3.744577965565e-05	4.69157379949028	NOT
PAK1IP1	-0.384888909194094	9.79977686162791	-4.92872811743848	1.93110362235052e-06	3.744577965565e-05	4.69038611455771	NOT
KRT72	-0.15288737036519	6.20458995823256	-4.92835581683018	1.93433025204549e-06	3.74549161197356e-05	4.68881559463478	NOT
SLC25A28	0.342952665714218	9.29154297838953	4.92785561216526	1.93867361778926e-06	3.74856194688612e-05	4.68670566115343	NOT
USP22	-0.196958181827505	11.5199453373256	-4.92696941904873	1.94639180354377e-06	3.75813974226853e-05	4.68296796648733	NOT
MIR3934	-0.326520111531624	9.77749853515116	-4.92588452171433	1.95588112231397e-06	3.77110526178919e-05	4.67839288036481	NOT
SYNE1	0.531964453129914	10.0925149848081	4.92193607140437	1.99079714017353e-06	3.83298945132845e-05	4.66174834436752	NOT
WDR27	0.594903963975757	8.36574016304651	4.92090077786457	2.00005168503835e-06	3.84419226509263e-05	4.65738575419639	NOT
OSTM1	-0.348958585165503	11.1588284261628	-4.92053719474843	2.00331165348314e-06	3.84419226509263e-05	4.65585382556582	NOT
MIR4657	-0.180221502851593	12.0175287848256	-4.92033799386667	2.00509991609702e-06	3.84419226509263e-05	4.65501454428387	NOT
DSTN	-0.425422287950274	11.3980923697674	-4.91898723503244	2.01726679114613e-06	3.86207147775343e-05	4.6493241414165	NOT
EXOC5	-0.633452555862471	8.05057588526163	-4.91805195380551	2.02573315772697e-06	3.8728257120932e-05	4.64538472354302	NOT
ZNF259P1	-0.406575567845531	8.23789481917442	-4.9176489636599	2.02939171453621e-06	3.87437100782173e-05	4.64368749577595	NOT
TALDO1	-0.268258403885003	11.7979197339535	-4.91664154605717	2.03856560962111e-06	3.88642669447122e-05	4.63944512409403	NOT
ARPC3	-0.209795469808859	12.3437503680233	-4.91578700821511	2.04637881331692e-06	3.8958581525794e-05	4.63584705873445	NOT
SBF2	0.269041932986946	10.3454701354593	4.91418240601648	2.06112846024017e-06	3.91845023217407e-05	4.62909208029217	NOT
FAM179A	1.04644640451841	8.19867146753488	4.91313616751855	2.07080099451165e-06	3.93134049139621e-05	4.62468856250317	Up
PLP2	-0.287705975131314	11.9716570085465	-4.91282068158672	2.07372629947743e-06	3.9314032899298e-05	4.62336084989203	NOT
COX6A1	-0.155284243642578	11.8010420888372	-4.91247457096588	2.07694017348308e-06	3.93201222536984e-05	4.62190432754166	NOT
PDZD8	-0.241352731296037	11.5103424927326	-4.910729281211	2.0932200405675e-06	3.95320068783174e-05	4.61456086877216	NOT
C6orf47	-0.200234848971407	10.2768014953081	-4.91065147063989	2.09394872010509e-06	3.95320068783174e-05	4.61423351943344	NOT
MRPL42	-0.504471279144833	10.334842547157	-4.91024173148894	2.09778989659059e-06	3.95341158881226e-05	4.61250980939706	NOT
ZBTB42	-0.426271193136442	7.5798590344593	-4.91001937607502	2.09987726559439e-06	3.95341158881226e-05	4.61157443913746	NOT
AKAP2	-0.450686397408393	9.71575868777326	-4.90717439134139	2.12676287387727e-06	3.99849069773357e-05	4.59960939393387	NOT
FLJ42627	-0.19514463363683	7.04259086327326	-4.90654214653647	2.13278282892534e-06	4.00427030298096e-05	4.59695109009857	NOT
EI24	-0.186938101744833	10.092447093	-4.90535794029428	2.14410276050005e-06	4.01997087220374e-05	4.59197272706496	NOT
RABGAP1L	0.213676871087801	11.6534285835465	4.90454040758329	2.15195156418683e-06	4.02912914765723e-05	4.58853637168534	NOT
ATIC	-0.22884688746853	10.8934341931395	-4.90400527432843	2.15710422800563e-06	4.03322115148289e-05	4.58628726493495	NOT
HEXIM1	-0.257925712461694	8.72487151105233	-4.90317694887149	2.16510354090131e-06	4.03864502509272e-05	4.58280626539443	NOT
ASL	-0.330246078852059	9.40809187950581	-4.90308974644073	2.1659473429652e-06	4.03864502509272e-05	4.58243982679754	NOT
MMP19	0.56504517194623	9.94060646389535	4.90117945109293	2.18451217444171e-06	4.06326314875358e-05	4.57441368308496	NOT
SMAP1	-0.381445860478634	11.4612247354651	-4.90111628764916	2.18512864102028e-06	4.06326314875358e-05	4.5741483406034	NOT
PSME3	-0.570204508128203	9.30999639222674	-4.89925001999749	2.20341939424242e-06	4.09167757184934e-05	4.5663095164358	NOT
ARG2	-0.209838805701009	10.1551967114535	-4.89839240578484	2.21187427500838e-06	4.1017744911581e-05	4.56270805645515	NOT
TRIB3	-0.516978610624708	7.8158026560814	-4.897114759373	2.2245283944646e-06	4.11962049944923e-05	4.55734359126225	NOT
MDH1	-0.142159208026417	10.8817209490116	-4.89532547802553	2.24236779602816e-06	4.14700754440962e-05	4.54983268141688	NOT
NDUFA9	-0.178316157426573	11.6371232346512	-4.89320610645924	2.26367755109814e-06	4.17799478614286e-05	4.54093880362628	NOT
AKIRIN1	-0.42424192181523	10.5917273076919	-4.89304845855181	2.26527047552953e-06	4.17799478614286e-05	4.54027735430118	NOT
MAATS1	0.612799132770475	7.71928430445349	4.89210737039514	2.27480213723404e-06	4.189889627564e-05	4.53632912704415	NOT
MIR101-1	0.473857025660139	7.27889325813372	4.89086963831875	2.28739746704045e-06	4.20738751955085e-05	4.53113723066476	NOT
AGMAT	-0.598781593001708	6.53112198417442	-4.88920672138851	2.30442591173195e-06	4.23298127272601e-05	4.52416336762715	NOT
LOC729680	0.499601212125718	7.89289585509884	4.88878876843351	2.30872506268544e-06	4.23515516559828e-05	4.52241085563929	NOT
TUBA4A	-0.287516939428124	11.8974186584884	-4.88701816424117	2.32702417906998e-06	4.25672763782785e-05	4.51498780862061	NOT
ACAD8	0.481510226164878	6.68807416741279	4.88681739035238	2.32910801377286e-06	4.25672763782785e-05	4.51414621527611	NOT
RASGEF1A	1.0537126136819	8.91705454350581	4.8867430918996	2.32987961637896e-06	4.25672763782785e-05	4.51383478153169	Up
ZNF692	0.570534637193474	9.30879923832558	4.88580135110427	2.33968124218726e-06	4.26785521521142e-05	4.50988763336753	NOT
C19orf70	-0.403661110579642	9.07453461532558	-4.8855552071842	2.34224968038529e-06	4.26785521521142e-05	4.50885605655163	NOT
DNAJB11	-0.338421987243047	11.0031463036221	-4.88418646284491	2.35658200345981e-06	4.27992735627823e-05	4.50312042864982	NOT
ANKZF1	0.543476333343745	10.0352528572267	4.88416371067511	2.35682096091336e-06	4.27992735627823e-05	4.50302509744936	NOT
CLIC1	-0.292229439078476	12.7368658314535	-4.88395416390636	2.35902285508326e-06	4.27992735627823e-05	4.50214711574892	NOT
DYRK3	-0.277956883536129	6.72688023912209	-4.88372154528247	2.36146951902352e-06	4.27992735627823e-05	4.50117249818515	NOT
SLC25A26	-0.293515054872416	10.5806475530465	-4.88030201705139	2.39772066768103e-06	4.33777875959763e-05	4.48684949413145	NOT
NDUFAF1	-0.372966012801554	8.91067557673256	-4.88011004816575	2.39977166719445e-06	4.33777875959763e-05	4.48604563818096	NOT
NAA40	0.262733763995336	11.1349617192442	4.87871746868695	2.41470096159836e-06	4.35896815020007e-05	4.48021502180623	NOT
CLDN12	-0.250527340602953	11.7096274994186	-4.8775734697298	2.42703257470274e-06	4.36135278043003e-05	4.47542612609911	NOT
CDK16	-0.304061211734421	8.43482993047093	-4.8774786656665	2.42805723663041e-06	4.36135278043003e-05	4.47502930449208	NOT
GNRHR2	-0.446744090029526	6.94132590855814	-4.87743637985905	2.4285144054632e-06	4.36135278043003e-05	4.47485231054809	NOT
SPRYD4	-0.296880436278943	7.5565379575407	-4.87740478272743	2.4288560691426e-06	4.36135278043003e-05	4.47472005650141	NOT
DZANK1	0.354766099635431	8.52463236926744	4.87709004377723	2.4322619221762e-06	4.36170663695793e-05	4.47340270937575	NOT
RAB11FIP5	-0.231357793773892	8.8342595495407	-4.87662355196141	2.43731843139971e-06	4.36501573623403e-05	4.47145031451524	NOT
MICU1	-0.152988414773426	10.3883796498198	-4.87607879909994	2.4432361307885e-06	4.36985641129053e-05	4.46917055338034	NOT
DARS2	-0.305874683142967	7.15691443036628	-4.87376743612187	2.46849978929694e-06	4.40924016240649e-05	4.459499751677	NOT
FAM214A	0.462291688263868	9.66912458026744	4.87081462031753	2.50114284418271e-06	4.46168434133538e-05	4.44715010448727	NOT
AKT1	-0.245192772235431	10.0949102223314	-4.86948463011928	2.51598189797673e-06	4.48227286228017e-05	4.44158948430903	NOT
ATP5J	-0.118005125047399	12.2511576237209	-4.86871839746643	2.52456962220627e-06	4.491685193017e-05	4.43838642323036	NOT
MAFG	-0.376535175090597	9.08937669158139	-4.86783321587681	2.53452582605932e-06	4.50350451681364e-05	4.43468659471216	NOT
MAT2A	0.119273035942501	13.0530330698256	4.86738121618068	2.53962440737759e-06	4.50667292029812e-05	4.43279754866744	NOT
P2RX7	0.736334250455478	6.78379149549419	4.86490571661831	2.56772478298579e-06	4.55059751957313e-05	4.42245401128433	Up
CEP72	-0.394203852975912	7.23317740788372	-4.86408416498124	2.57711689307794e-06	4.56129556349067e-05	4.41902214394801	NOT
A2M	0.844101115851125	10.4191036402907	4.86207450932073	2.60023200088962e-06	4.59622283330203e-05	4.41062904690275	Up
TUBA4B	-0.266335747695571	6.89867219192442	-4.86151517550954	2.6067010962802e-06	4.60167376645931e-05	4.40829351716273	NOT
HERC2P2	0.662116456400622	10.4708268470581	4.86068985501927	2.61627498296868e-06	4.61258441549848e-05	4.40484771416337	NOT
UBN2	0.472184602219891	9.20673446993605	4.8585795872265	2.6409095746639e-06	4.6457396468809e-05	4.3960391171336	NOT
REV3L	0.271277667058119	9.15911520197093	4.85840541448401	2.64295281326386e-06	4.6457396468809e-05	4.39531222064929	NOT
PON2	0.218210332430459	11.9418537622674	4.85820259949064	2.64533398564395e-06	4.6457396468809e-05	4.39446581264856	NOT
LOC101928524	0.666156600682207	8.32200592794186	4.85674878903686	2.66246351409102e-06	4.66083957496608e-05	4.38839940239942	NOT
MYO9A	0.325885527683915	7.71783710598837	4.85666243687571	2.66348433004639e-06	4.66083957496608e-05	4.38803911805353	NOT
TMEM41A	-0.383124709084847	9.61872485852907	-4.85639760128845	2.66661745928434e-06	4.66083957496608e-05	4.38693418310763	NOT
VRK2	0.411208499602175	10.8300694980233	4.8563106038768	2.66764745775297e-06	4.66083957496608e-05	4.38657122637196	NOT
OFD1	0.2367675121554	10.8749671869767	4.8546305447887	2.68761407267202e-06	4.68969680228893e-05	4.37956291127563	NOT
FAM96B	-0.291795563525408	9.57966802684884	-4.85365990557431	2.69921545904574e-06	4.70390201728318e-05	4.37551475131045	NOT
FSD1L	0.399485337202797	8.96765193095349	4.85281153392876	2.7093951536475e-06	4.7155964562779e-05	4.37197702101255	NOT
MAMDC4	0.735426270408547	7.31817379515698	4.85176918155261	2.72195332869773e-06	4.7313953448834e-05	4.36763102377672	Up
KCTD5	-0.269017830579641	7.35642877553488	-4.84840232228628	2.76290306908219e-06	4.79644207126873e-05	4.35359800071639	NOT
STK40	-0.288303578624087	9.48909442666279	-4.84197348285333	2.84275700245476e-06	4.92877499162851e-05	4.32682307272763	NOT
MTFP1	-0.672468369061384	8.3973035465	-4.84113769361885	2.853301171128e-06	4.93694605607313e-05	4.32334413176044	NOT
LAMTOR5	-0.173656105704739	11.7259195073837	-4.84102436940658	2.8547337600776e-06	4.93694605607313e-05	4.32287245888207	NOT
MCUR1	-0.30216951260839	10.0456438940988	-4.83938792608449	2.87549863918177e-06	4.96653786561598e-05	4.31606225698988	NOT
PROCR	-0.468281801800933	9.06796295629651	-4.83841932645728	2.88785801557005e-06	4.98155507685834e-05	4.31203216290065	NOT
LACC1	-0.565140741960371	7.17386245070349	-4.8376867036903	2.89724044950085e-06	4.99140550444424e-05	4.30898431195332	NOT
CLK2	0.369175374506449	10.0051578566337	4.83671192490718	2.90976983619332e-06	5.00074774239782e-05	4.30492958530187	NOT
CSNK1G1	-0.295506858536442	6.26562076522093	-4.83669243070145	2.91002094036392e-06	5.00074774239782e-05	4.30484850275285	NOT
SMAD7	-0.59205702582362	9.0126913203314	-4.83500983354872	2.93177361519946e-06	5.03176751911696e-05	4.2978509794827	NOT
ZBTB20	0.236847304449106	10.7178421345698	4.83166090860596	2.97553786965259e-06	5.10043962953185e-05	4.28392906011355	NOT
TWSG1	-0.332689543200156	7.31501042169186	-4.83057521168173	2.98986112836947e-06	5.11271797407193e-05	4.27941723844892	NOT
MRPS28	-0.278605663811189	10.2891506621337	-4.83054781017986	2.9902234895808e-06	5.11271797407193e-05	4.27930337615715	NOT
VAMP3	-0.135237618606061	11.7334135959884	-4.82869953919303	3.01476363119782e-06	5.13648802546349e-05	4.27162432525618	NOT
LOC440434	0.471519186305515	10.6999833546512	4.82866614465467	3.01520880958885e-06	5.13648802546349e-05	4.2714856006595	NOT
ME1	-0.480730240184148	8.66857037169186	-4.82808848071217	3.0229196495833e-06	5.13648802546349e-05	4.2690860355461	NOT
KIAA1211L	0.537508259658585	9.21671665994768	4.82797701912025	3.0244096684187e-06	5.13648802546349e-05	4.26862305886149	NOT
ADSL	-0.249829051638383	10.7463304243663	-4.82786878621782	3.02585720619867e-06	5.13648802546349e-05	4.26817350086879	NOT
PCMTD2	0.25016665362393	11.0684486692442	4.82774625577118	3.02749677250413e-06	5.13648802546349e-05	4.26766456554124	NOT
NSUN5P1	0.481182223156177	9.83810705559302	4.82703352333717	3.0370508227533e-06	5.13648802546349e-05	4.26470439497658	NOT
MMGT1	-0.139762648825175	12.4860621937791	-4.8269777419733	3.03779979166521e-06	5.13648802546349e-05	4.26447273381076	NOT
ACCS	0.734143302563013	8.68775779823837	4.82695280998954	3.03813460786629e-06	5.13648802546349e-05	4.26436919141669	Up
SCAF4	0.410841813933022	8.50867199722674	4.82667024742551	3.04193168899136e-06	5.13651893769684e-05	4.26319573883743	NOT
CNOT2	0.14311161601865	11.4774259727907	4.8249298393534	3.06542077025269e-06	5.16433462101125e-05	4.25596915121275	NOT
DCAF13	-0.277122139908315	9.72699064196512	-4.82488685475309	3.06600311863171e-06	5.16433462101125e-05	4.25579069385265	NOT
PSMB2	-0.206247553101788	11.0702837773837	-4.82354093838297	3.08429162161853e-06	5.18611308481842e-05	4.25020351688125	NOT
RAB21	-0.259794549081585	11.5054151403488	-4.8233663338847	3.08667189319701e-06	5.18611308481842e-05	4.24947878381605	NOT
DLG3-AS1	-0.706203829987567	6.68317339947674	-4.8230946898853	3.09037857625463e-06	5.18611308481842e-05	4.24835130708738	Down
DNAJC18	-0.295757158465112	7.27747577614535	-4.82152242627611	3.11191744837057e-06	5.21581922018509e-05	4.24182646345196	NOT
LDLRAD3	0.364010632321682	11.6623435694767	4.82099764921993	3.11913878983807e-06	5.22148442983606e-05	4.23964901326515	NOT
RAD51-AS1	0.737284195691995	8.14900206519767	4.82062425858796	3.12428680547833e-06	5.22366919395658e-05	4.23809981772775	Up
SNRPE	-0.195559762674436	12.6418195143605	-4.81807708064523	3.15962525014915e-06	5.25995173859411e-05	4.22753401089608	NOT
DRAP1	-0.306806846815542	9.4385893249186	-4.81785237416516	3.16276122704775e-06	5.25995173859411e-05	4.22660212108355	NOT
VPS13A	0.580840964698368	9.68110016638372	4.81785229130891	3.16276238393495e-06	5.25995173859411e-05	4.22660177747291	NOT
GLB1L2	0.41612342979829	7.37035715604651	4.81770109307963	3.16487418375368e-06	5.25995173859411e-05	4.22597475535707	NOT
CCDC66	0.481070621355245	8.32430107509884	4.81766807848649	3.16533548309423e-06	5.25995173859411e-05	4.2258378451501	NOT
ARHGEF4	0.726942062002952	8.50112764630814	4.81654056981418	3.18112880356902e-06	5.27917612939612e-05	4.22116253720607	Up
LRFN1	0.356601557235432	6.54767227484884	4.81628837131873	3.18467183558068e-06	5.27917612939612e-05	4.22011688851735	NOT
POU2F1	0.334147960497592	8.62039587077907	4.81591768002489	3.18988645429025e-06	5.28137960696313e-05	4.21858002798331	NOT
CCP110	0.395472135084228	9.81393318871512	4.81463352752216	3.20801494057777e-06	5.30493273567806e-05	4.21325671193414	NOT
PCDH10	1.11462181929262	6.05266742339535	4.81257787225482	3.23724245819977e-06	5.34676023503152e-05	4.20473744915144	Up
PANX1	-0.590065180050195	9.61645301191279	-4.8119577824152	3.24610941872379e-06	5.35489870494084e-05	4.20216814786771	NOT
LOC100506469	0.331291480069932	11.0989977344767	4.81151451145489	3.25246235792027e-06	5.3588752522679e-05	4.20033163743448	NOT
SCAMP2	-0.334712945151358	10.33709702725	-4.81101200416288	3.25967881610818e-06	5.36426321396592e-05	4.19824986047869	NOT
ATP6V1D	-0.136268777452992	12.6613370230814	-4.80831402874523	3.29868979199292e-06	5.42189726028534e-05	4.18707555587862	NOT
EDRF1	0.387176566406836	8.9314237415814	4.80718056331021	3.31521335084461e-06	5.44144921177519e-05	4.1823824552254	NOT
ID4	-0.323353096935509	12.0847015826744	-4.80694950708873	3.31859147837978e-06	5.44144921177519e-05	4.18142587234205	NOT
FNBP4	0.208314038739706	11.6301737088953	4.80539709552588	3.34137480586303e-06	5.47220575133689e-05	4.17499972294235	NOT
STX8	-0.207301523080653	10.6583788658605	-4.80482035857665	3.34987753403708e-06	5.47952891939424e-05	4.17261274231887	NOT
ECD	-0.200778528855633	9.70077191943023	-4.80394961222941	3.36275445469548e-06	5.49398092580235e-05	4.16900933588307	NOT
CWC27	-0.229072141746698	10.0061805720698	-4.80342033364018	3.3706050061836e-06	5.50019614034257e-05	4.16681926587114	NOT
OPHN1	0.205695748537682	13.0658619660465	4.80191870125701	3.39297466248754e-06	5.53006050206153e-05	4.16060674631066	NOT
SYT1	0.939093531160995	6.57003369665698	4.80063389718495	3.41222818606996e-06	5.54969058328704e-05	4.15529245181267	Up
WSB2	-0.190844178618494	11.8827943369186	-4.80057028225435	3.41318423278744e-06	5.54969058328704e-05	4.15502935137217	NOT
LOC100288974	0.498361039638695	6.55083816394767	4.79984168401919	3.424152576648e-06	5.56087287626956e-05	4.15201618240278	NOT
TRIT1	0.181783354262628	12.0686100137209	4.79723743007391	3.46363649998332e-06	5.6182829289109e-05	4.14124894081279	NOT
ADCY10P1	0.606667668149962	7.14475475951744	4.79584671700266	3.48490154170564e-06	5.64603893401725e-05	4.1355008761262	NOT
ZNF76	0.39548928081554	8.13583355813953	4.79554943095997	3.48946362076372e-06	5.64669988060014e-05	4.13427230385397	NOT
PXMP4	-0.321692715838229	6.47995075444767	-4.7936507389647	3.51873702825579e-06	5.68348831593466e-05	4.126427080165	NOT
CENPN	-0.517388774686558	6.94327842913953	-4.7935330078831	3.52055996617155e-06	5.68348831593466e-05	4.12594070352258	NOT
SNRPD3	-0.155760714675992	11.8245688526744	-4.79055845240394	3.5669219706484e-06	5.74718672165857e-05	4.11365507376689	NOT
BBX	0.587377091474747	6.41465588283721	4.79045957558651	3.56847317963646e-06	5.74718672165857e-05	4.11324678803315	NOT
HNRNPF	-0.301448707235431	8.61081455290698	-4.78954328323313	3.58287931759787e-06	5.76355959338555e-05	4.10946350452974	NOT
BCCIP	-0.423300176163171	9.33634019396512	-4.78507702062575	3.6539078406034e-06	5.8708710729695e-05	4.09103059363478	NOT
CALM1	-0.273298830231545	11.4087088956977	-4.78436621412034	3.66533691607043e-06	5.88228154665235e-05	4.08809819614014	NOT
ANKRD36B	0.404056088067754	10.430446394	4.7836690666239	3.67657994328441e-06	5.88664474189333e-05	4.0852224693718	NOT
DESI1	-0.621848903128671	7.52191990071512	-4.7836605823277	3.67671697628738e-06	5.88664474189333e-05	4.08518747368995	NOT
CTSF	0.718727970095726	8.11622852089535	4.78244526082318	3.69639719058294e-06	5.9111914131287e-05	4.08017505141792	Up
SQSTM1	-0.44553558210878	11.4689162549419	-4.78085935875714	3.72223161134081e-06	5.94551049270924e-05	4.07363567586986	NOT
UBE2D4	-0.199214779840715	7.55254773940116	-4.78047737634439	3.72848016495166e-06	5.9485012772521e-05	4.07206083953417	NOT
SVIP	-0.241691759176846	9.60449066409884	-4.77913629157491	3.75049834521109e-06	5.97661477215173e-05	4.06653257449516	NOT
CTBP1	0.285746578864802	10.6921077391337	4.77855974465819	3.76000279638387e-06	5.98474449780397e-05	4.06415627531999	NOT
IFT172	0.484786975810878	8.82201054127326	4.77763695389445	3.77526360970876e-06	6.00200681248786e-05	4.06035334860184	NOT
AC083843.1	0.71421983967428	7.87184945951163	4.77727340106973	3.78129235846179e-06	6.0045685781041e-05	4.05885525883712	Up
CACNA2D3	0.787389853428127	6.86495466147674	4.77576573339335	3.80639331002217e-06	6.03737505987531e-05	4.05264354664779	Up
CALY	0.74514127412261	7.03043201169186	4.77451148297241	3.82739784559236e-06	6.06361525817446e-05	4.04747706899874	Up
ID3	-1.02102575739161	9.1150946623314	-4.77377183530675	3.83983697468591e-06	6.0762402790344e-05	4.04443081374679	Down
PPIA	-0.186583606895104	13.209160560407	-4.77322094723826	3.84912700066504e-06	6.08385852558603e-05	4.04216220208945	NOT
HNRNPA0	-0.179478284772338	12.3330082158721	-4.7718614489099	3.87214629047937e-06	6.11313409134565e-05	4.03656450464483	NOT
COX14	-0.178519807162394	11.2101205011047	-4.76943591722661	3.91354684321714e-06	6.17126104732806e-05	4.02658045412869	NOT
DPH1	0.328669598516082	9.68432572727326	4.76917389185305	3.91804479058642e-06	6.17126104732806e-05	4.02550212792677	NOT
GSAP	0.483438908817715	9.75011564473256	4.76698742535386	3.95577319772607e-06	6.22025442090937e-05	4.01650580862364	NOT
PCID2	0.37751776259969	9.43188199791279	4.76684158899618	3.95830212174399e-06	6.22025442090937e-05	4.01590586966749	NOT
TMEM203	-0.183181593326497	10.3938997662326	-4.76535350253971	3.98419628364824e-06	6.25371594499198e-05	4.00978500459862	NOT
PDE7B	0.588334423668842	7.06517136398256	4.76409131362985	4.00628789427131e-06	6.27444814939032e-05	4.00459445102464	NOT
LINC00511	-0.671719408393318	10.7874574663779	-4.76407145028748	4.00663649942676e-06	6.27444814939032e-05	4.00451277451002	NOT
NISCH	0.915384030572028	10.6362936166221	4.76275478722224	4.02980967698988e-06	6.30347559716035e-05	3.99909933645503	Up
MEST	0.216739742896658	10.7769075755116	4.76243906156524	4.03538565538678e-06	6.3049422084681e-05	3.99780140495627	NOT
DERA	-0.204089249153072	10.9742875047674	-4.76146573227273	4.05262243991749e-06	6.32460353912726e-05	3.9938005116902	NOT
PNO1	-0.406731438309091	7.65230971444767	-4.76095923253074	4.06162022634601e-06	6.33137657531208e-05	3.99171877859884	NOT
UIMC1	0.228989278999687	9.9374241486686	4.75911874651806	4.09447866219651e-06	6.37011993661518e-05	3.98415573047892	NOT
TXNRD1	-0.596547474965033	12.0416432276744	-4.75891881651002	4.09806347238161e-06	6.37011993661518e-05	3.98333429875612	NOT
SGK494	0.433894311115928	7.89094160429651	4.75878116779208	4.10053332195857e-06	6.37011993661518e-05	3.98276877098973	NOT
DYNLT3	-0.18280369945299	12.2817365501163	-4.75747633812915	4.12401763682003e-06	6.3992890111067e-05	3.97740851571283	NOT
MPZ	0.578588293255012	7.27204650786047	4.75381051933469	4.19069280342435e-06	6.4953349232551e-05	3.96235527948377	NOT
RNF181	-0.419903077759131	11.1945593522093	-4.75284994963291	4.20833552806813e-06	6.50799464933948e-05	3.95841227882264	NOT
MRPL35	-0.518853653956021	9.94097910849419	-4.75284448085469	4.2084361780103e-06	6.50799464933948e-05	3.95838983201114	NOT
PRKCD	-0.274024655087801	6.74549065394186	-4.7523713756897	4.21715223853487e-06	6.51406254300051e-05	3.95644802805588	NOT
NCAPG2	-0.404725978791918	8.77648852266279	-4.75016559502596	4.25802037406181e-06	6.56972428429309e-05	3.94739660726408	NOT
NUDT15	-0.255810925973114	10.2557488087384	-4.74863619282066	4.28658117929309e-06	6.60629228686293e-05	3.94112258518775	NOT
TM2D2	-0.196635836786325	11.5158398962791	-4.74623260079985	4.33184153358051e-06	6.6684849338573e-05	3.93126551144439	NOT
GNRH1	0.543405177412587	7.03063147824419	4.74273928818019	4.398445977076e-06	6.76335703239751e-05	3.91694630299396	NOT
CBR4	0.551374977297125	8.17643715180814	4.74090090362941	4.43389346862911e-06	6.81015976486729e-05	3.90941393068293	NOT
PSMB3	-0.356513698088578	11.5565491139535	-4.73478424114358	4.55383249292549e-06	6.98648364292733e-05	3.88436830536746	NOT
BTRC	-0.358729231915463	7.13101422123256	-4.73404416657041	4.56855516487349e-06	7.0011691495068e-05	3.88133962862905	NOT
MIRLET7DHG	0.519972584779952	10.2524556975291	4.73173717934422	4.614744948872e-06	7.0639896497767e-05	3.87190084757335	NOT
CDK3	0.414377435983216	9.68356818597674	4.73108364503936	4.62791161691534e-06	7.07617577151072e-05	3.86922762339941	NOT
CDV3	-0.281958461662781	12.5763211393023	-4.72954947698046	4.65896306839847e-06	7.11564999873488e-05	3.86295335289434	NOT
LOC100506124	0.712591186994871	7.72589446916279	4.72851806944681	4.67995173736208e-06	7.13584775103842e-05	3.85873609040075	Up
FANCL	0.430243991244755	10.9608021043023	4.72838336680963	4.68269960957908e-06	7.13584775103842e-05	3.85818536446707	NOT
ARHGEF37	0.419796660722455	9.39789313479651	4.72804244871562	4.68966114987313e-06	7.13584775103842e-05	3.85679158906685	NOT
SRP72	-0.271615613004662	10.6418938709012	-4.7278700116759	4.69318611743423e-06	7.13584775103842e-05	3.85608664397612	NOT
GNB1	-0.495229337309713	10.017582336093	-4.72597768438213	4.7320377523715e-06	7.18688147128333e-05	3.84835185402664	NOT
GLRX3	-0.608727476585703	10.3778687773895	-4.72517108041424	4.74869253965873e-06	7.20412697450683e-05	3.84505562123849	NOT
NAP1L4	0.266236248318415	6.65624559177326	4.72411086039111	4.77067016090296e-06	7.22137451629336e-05	3.84072362610862	NOT
BTF3P12	-0.245965213861538	6.88040475523837	-4.72411006840483	4.77068661489843e-06	7.22137451629336e-05	3.8407203903781	NOT
ZFYVE16	0.44826598222533	9.00860702309302	4.72343108357382	4.78481312723233e-06	7.23470131684861e-05	3.83794648990092	NOT
LAMB3	-1.70651765980451	8.68534541122093	-4.72301437599178	4.79350287389086e-06	7.23978717386649e-05	3.83624423848189	Down
ZNF829	-0.301158556610411	7.25495756302326	-4.72152427313926	4.82470141276605e-06	7.27390380546638e-05	3.83015810422795	NOT
NDUFAF4	-0.371602282739083	9.31877647361628	-4.7214246553138	4.82679410912284e-06	7.27390380546638e-05	3.82975128033604	NOT
CROCC	0.421670566434965	7.33779176102907	4.71838249833261	4.89112541005976e-06	7.36268745281754e-05	3.81733073942159	NOT
IFT80	0.478465175862625	10.7961790818605	4.71674065249292	4.92618821070557e-06	7.40346629003787e-05	3.81062994302069	NOT
POLM	0.304585773626262	7.22165506621512	4.71649069519291	4.93154748029406e-06	7.40346629003787e-05	3.80960995926186	NOT
MC1R	0.55774001923108	7.05908185523256	4.71635054408634	4.93455488764387e-06	7.40346629003787e-05	3.80903807226296	NOT
SRPR	-0.412026273992075	7.49680299479651	-4.71572207814226	4.94806250941394e-06	7.41554726465972e-05	3.80647377500246	NOT
PRRC1	-0.424933790536131	9.73506815455814	-4.71114971700522	5.04741714628822e-06	7.55611687990041e-05	3.78782527697201	NOT
CIB1	-0.535924941677855	10.2702792535756	-4.7072049832775	5.13467983129129e-06	7.67829515365704e-05	3.7717477016556	NOT
ZFAS1	-0.275442256320124	11.799051825	-4.70609440879875	5.15950890199871e-06	7.70694554998554e-05	3.76722318689945	NOT
CNOT7	-0.265510480050038	7.75704482422093	-4.70485709112072	5.18730813307077e-06	7.73996481370263e-05	3.76218327943072	NOT
ZNF576	-0.208769402636519	7.20868695103488	-4.7036465964065	5.21464468408679e-06	7.77222206039383e-05	3.75725361107928	NOT
LOC101929718	0.346258177634187	6.87418709365116	4.70288867882589	5.23183147853341e-06	7.78473372165224e-05	3.75416753114789	NOT
FAM98A	-0.189697573710955	11.9532883823837	-4.70256302310298	5.23923294890528e-06	7.78473372165224e-05	3.75284164701874	NOT
MRPL52	-0.358821145073658	11.0902609054826	-4.70251961762965	5.24022022755227e-06	7.78473372165224e-05	3.75266493003238	NOT
SKP2	0.442026708108313	9.5249578509593	4.70186927076238	5.25503421545079e-06	7.79479372909814e-05	3.7500173182471	NOT
RAN	-0.170403698142968	11.840179501686	-4.70171909018397	5.25846086190171e-06	7.79479372909814e-05	3.74940596151715	NOT
C21orf91	-0.324995466941724	7.53940294840698	-4.70063378565091	5.28328830838205e-06	7.82306513898009e-05	3.74498833685931	NOT
SLC35C1	-0.295950052914374	6.41058842972093	-4.6999036391581	5.30005481137455e-06	7.83935201860873e-05	3.74201678762994	NOT
JMY	0.235942774940327	10.4836386397733	4.69941575927954	5.31128672345074e-06	7.84742613389846e-05	3.74003141193019	NOT
IQGAP1	-0.158435273170162	13.1346439438953	-4.69908915933371	5.31881850928263e-06	7.850021715166e-05	3.73870243617792	NOT
LNX1	0.22042303709728	10.253826352657	4.69858956626581	5.33035968396522e-06	7.85852268808452e-05	3.73666966690483	NOT
TRAPPC3	-0.31206878707568	10.2845382095116	-4.69670402926946	5.37413602967912e-06	7.91447790373005e-05	3.72899919235883	NOT
CCDC93	0.247989949757577	11.0866967951744	4.69632659636521	5.38294046417144e-06	7.91886468933791e-05	3.72746405681965	NOT
RHBDD1	-0.366969423073814	7.57859016732558	-4.695815710149	5.39488017481629e-06	7.92784932067868e-05	3.72538627635605	NOT
CHCHD2	-0.172411476851595	12.5466597168605	-4.69504568256712	5.41292450680814e-06	7.93539472815268e-05	3.72225489231831	NOT
DNAH7	0.498609849062159	6.7051100920407	4.69504256130514	5.41299776692037e-06	7.93539472815268e-05	3.72224220023673	NOT
PKNOX1	-0.199702745089668	8.96988174423256	-4.69474179104278	5.42006173274517e-06	7.93539472815268e-05	3.7210191994183	NOT
COX7A2P2	-0.295793295108003	11.3384668287209	-4.69453348515508	5.42495927377792e-06	7.93539472815268e-05	3.72017221515616	NOT
DDX21	-0.482050284550429	10.8723866690116	-4.69435308900034	5.42920407355403e-06	7.93539472815268e-05	3.71943873683427	NOT
CEP44	0.295470316991764	9.6849058907093	4.69310511558161	5.4586573949983e-06	7.96987432547926e-05	3.71436515507065	NOT
MRPS16	-0.301856550157111	10.47412824125	-4.69214314344175	5.48146606827456e-06	7.9945888697485e-05	3.71045500529861	NOT
SMAD1	-0.320352994400156	9.20236881634302	-4.69143728786596	5.49826064323511e-06	8.01048841623739e-05	3.70758628941224	NOT
TMEM189	-0.394197651994097	11.1845070227558	-4.69095296525633	5.50981296748452e-06	8.01872458961639e-05	3.70561811233221	NOT
VTI1B	-0.198574766278167	11.1278818448837	-4.69030316872351	5.52534908765388e-06	8.02949691612399e-05	3.70297773171276	NOT
RNF121	-0.235938469054547	9.26650291331395	-4.69003654849572	5.53173599751227e-06	8.02949691612399e-05	3.70189442935389	NOT
ARPC1A	-0.240687463779488	10.7345938825988	-4.68990307356771	5.53493607769306e-06	8.02949691612399e-05	3.70135212626864	NOT
ANO10	-0.29826199607972	8.18323931597093	-4.68950231438545	5.54455507995465e-06	8.03487603430955e-05	3.69972392952825	NOT
MYLIP	-0.238197932007771	7.14311204436046	-4.68891243144868	5.5587427914968e-06	8.04685737644473e-05	3.69732755865579	NOT
DOPEY1	0.518942021912198	6.81262960072674	4.68782711659879	5.58493813642679e-06	8.06331118903178e-05	3.69291912402692	NOT
ARNT	0.22681845594188	9.81744807908139	4.68776947611718	5.58633268505475e-06	8.06331118903178e-05	3.69268501636359	NOT
EPT1	-0.588799773970163	9.48300226940698	-4.68770450857451	5.58790490698738e-06	8.06331118903178e-05	3.69242115238255	NOT
LIN7C	-0.397278858907226	8.77580930632558	-4.68629835855243	5.62203878193213e-06	8.10396321980949e-05	3.68671079856895	NOT
MAP7	-0.475391600353845	7.62459991522674	-4.68571759649819	5.63619527664639e-06	8.11576296562017e-05	3.68435271645736	NOT
DYNLT1	-0.193182152679096	11.3841037222674	-4.68272428326988	5.70970701601304e-06	8.21291507604923e-05	3.67220245363356	NOT
PCDH12	0.644880816045687	7.61271041856977	4.68228855354593	5.72048483584016e-06	8.21971991264009e-05	3.67043426493749	NOT
TNFRSF12A	-1.08030352745361	8.31282868046512	-4.68047461813364	5.76556417979348e-06	8.27574592354095e-05	3.66307468366761	Down
DEGS1	-0.307122080410412	8.97288836927326	-4.67659199423022	5.86320948898808e-06	8.40702601095095e-05	3.64732928885194	NOT
REEP5	-0.360162515432787	10.5041113451279	-4.67464892081435	5.91267393800042e-06	8.46901758053105e-05	3.63945321830118	NOT
SAMD11	-0.353249085339394	8.25325951030814	-4.67418786288928	5.92447000196826e-06	8.47275156374373e-05	3.63758473143956	NOT
TXN	-0.569108484055943	11.8721104336047	-4.67405992938184	5.92774717657639e-06	8.47275156374373e-05	3.63706629224119	NOT
PON1	1.30256574004864	7.36140914702907	4.67364307504923	5.93843755971864e-06	8.47911572996382e-05	3.63537710268865	Up
RASA1	0.142583928010877	10.8659203680814	4.67207345286471	5.97885832354047e-06	8.52035637874932e-05	3.62901767206357	NOT
ECHDC2	0.552094791450817	10.8659773016395	4.67203479159496	5.97985726868745e-06	8.52035637874932e-05	3.62886105403504	NOT
SIK3	0.468575845339549	7.52781330486046	4.67081049987327	6.01157446717079e-06	8.55590919871558e-05	3.62390192495023	NOT
EXOC8	-0.228317912652993	9.65081305059302	-4.67058638515264	6.01739806810277e-06	8.55590919871558e-05	3.62299423170034	NOT
MIPEP	-0.319236487657654	7.89508582108721	-4.669478559009	6.04626491351717e-06	8.58797063421514e-05	3.61850788630741	NOT
CRIPAK	0.421002916522456	8.44769299412791	4.66893716319505	6.0604207518533e-06	8.59909178287494e-05	3.61631570230213	NOT
MFSD8	0.428686584731936	10.2144494809186	4.66792061335532	6.08708688443081e-06	8.6233982986223e-05	3.61220008436153	NOT
SEPT2	-0.331018058769386	8.67872281476163	-4.66759948690811	6.09553418652513e-06	8.6233982986223e-05	3.61090011060853	NOT
RP5-1092A3.4	1.14039962765268	8.12051862188953	4.66733192194083	6.10258118271812e-06	8.6233982986223e-05	3.60981701526044	Up
CCDC180	0.542263509667599	7.29604043650581	4.66731878566244	6.10292736207949e-06	8.6233982986223e-05	3.60976384121069	NOT
LIMCH1	-0.500139831492619	9.21183135791279	-4.66587938534974	6.14097482005316e-06	8.66814856998781e-05	3.60393802218501	NOT
DNAJC12	-0.345326361468375	11.5481950888547	-4.66527681205654	6.15697044491437e-06	8.68171154125737e-05	3.60149958170175	NOT
MIR4691	-0.242763881901321	9.46499038677326	-4.66412464678262	6.18766730999511e-06	8.70962245689397e-05	3.59683777555551	NOT
TRAPPC1	-0.250176831947165	10.9580179438372	-4.66399268034375	6.19119267455203e-06	8.70962245689397e-05	3.5963038792448	NOT
MBNL1-AS1	-0.366039538741415	7.46499496585465	-4.66371895311541	6.19851123287513e-06	8.70962245689397e-05	3.59519649870957	NOT
AMIGO3	-0.317346074025019	8.8974336363314	-4.66357384699042	6.20239427519559e-06	8.70962245689397e-05	3.59460948313844	NOT
SUMF2	0.403201562776377	10.3322293421977	4.66310479223447	6.21496225576995e-06	8.71826439036954e-05	3.59271205467762	NOT
TMEM14B	-0.233105650125096	10.3572795556105	-4.65984061973456	6.30310657961185e-06	8.83279667388287e-05	3.57951183600988	NOT
SLC26A10	0.477250701312354	6.53196724093605	4.65941405235943	6.31471417937429e-06	8.8351966131706e-05	3.57778733572552	NOT
ENOX2	-0.221670168020979	9.20181787481977	-4.65930008865372	6.3178188096828e-06	8.8351966131706e-05	3.57732663085924	NOT
C2orf49	-0.556795394533332	7.47810919138372	-4.65603717938903	6.40733537817009e-06	8.95117264084954e-05	3.56413981288115	NOT
IPO11	-0.239748739612121	9.29808350651163	-4.65207425097538	6.51770352347506e-06	9.0960106770633e-05	3.54813348783672	NOT
MAPKAPK3	-0.453822488048175	7.10366985589535	-4.65156167427782	6.53211215649353e-06	9.10676928648375e-05	3.5460639502342	NOT
PDHB	-0.178813354476922	9.68166321214535	-4.65123804647746	6.54122522337656e-06	9.11013058005713e-05	3.54475738770292	NOT
TCERG1	0.168335676289821	10.696163951564	4.64956572663224	6.58851208211557e-06	9.16659618548587e-05	3.53800695062362	NOT
MFAP4	1.08323497861834	7.00056501319186	4.64879041434464	6.61054672392296e-06	9.18366024753343e-05	3.53487798274643	Up
SPTB	-0.294772390151982	6.68082905176744	-4.64851157310787	6.61848886053522e-06	9.18366024753343e-05	3.53375274710901	NOT
ASPN	1.35582768707506	8.28464464227907	4.64842188322611	6.62104542233706e-06	9.18366024753343e-05	3.533390823714	Up
SEMA4D	0.248835496071483	10.7508274428605	4.64719533191164	6.65610337326528e-06	9.21291114812714e-05	3.52844189136198	NOT
EIF3I	-0.358102294586013	10.5969376094128	-4.64706398661499	6.65986815536364e-06	9.21291114812714e-05	3.52791199443531	NOT
SC5D	-0.211726019602175	11.3122463243023	-4.64697335339545	6.66246719532772e-06	9.21291114812714e-05	3.52754635225976	NOT
MTMR6	-0.139811385162548	10.2895605640407	-4.64626716718545	6.68275166519874e-06	9.23156944969984e-05	3.52469756908318	NOT
MARVELD2	-0.181616558758353	11.6471855385465	-4.64287537753013	6.78101064717865e-06	9.35779469310654e-05	3.51101960873599	NOT
ELOVL6	-0.309428294075837	10.2741587230581	-4.64217559062118	6.8014559926556e-06	9.37648999068637e-05	3.50819855959936	NOT
IMPAD1	-0.391125354280808	8.1181265504593	-4.64147305219008	6.82204155066668e-06	9.39534050640447e-05	3.50536674827773	NOT
TMUB2	0.255969068843822	10.889027123314	4.6406103925277	6.84740116600612e-06	9.41014748263533e-05	3.50188996823045	NOT
ZCRB1	-0.134585920804973	12.2211260617442	-4.64055555072268	6.84901642231181e-06	9.41014748263533e-05	3.50166895598398	NOT
MAP4K3	0.251923851009944	9.86779525468023	4.64040130489688	6.85356139763774e-06	9.41014748263533e-05	3.50104735675294	NOT
STKLD1	0.595451959427349	6.63596094438954	4.63978504090862	6.87174915900859e-06	9.4255990230478e-05	3.49856401772609	NOT
C7orf63	0.493993022421289	6.70960356698256	4.63946648361148	6.88116896937235e-06	9.42900502022968e-05	3.49728043749954	NOT
ADAM8	0.346972266688267	7.38211866864535	4.63905948575247	6.89322211460985e-06	9.43600888256714e-05	3.49564059787533	NOT
RPAP3	-0.374452070481274	7.0019566723314	-4.63703372064333	6.95351830657755e-06	9.50602247972133e-05	3.48748021686363	NOT
GPATCH4	-0.4045797355885	8.68702545567442	-4.63687194752269	6.95835530590946e-06	9.50602247972133e-05	3.48682866551873	NOT
ITPR3	-0.350804397546543	8.01430925618605	-4.63597938636119	6.98510120966813e-06	9.532979994279e-05	3.48323413522866	NOT
TWISTNB	-0.219257935335509	10.1544453282093	-4.63502659352292	7.01376141490914e-06	9.5624933714002e-05	3.47939762896496	NOT
LOC286437	0.448449373823465	8.24013039401163	4.63435377994792	7.03406809105059e-06	9.58056989595698e-05	3.47668885124679	NOT
DTWD1	0.310078311177467	8.67230149627326	4.63377794422635	7.051492842842e-06	9.59468891018532e-05	3.47437075189157	NOT
SPINT2	0.197783844946385	11.9455657490116	4.63338765778251	7.06332655382813e-06	9.59602146642291e-05	3.47279973104716	NOT
SPAG8	1.02428933099207	7.32971444368605	4.63328009613683	7.06659125129797e-06	9.59602146642291e-05	3.4723667808917	Up
FERMT2	-0.673752140285781	8.52029228844767	-4.63203316932932	7.10454422837992e-06	9.63793110742198e-05	3.46734829865186	NOT
UBE2A	-0.547013835621448	9.74272036406977	-4.63069629938715	7.14545323386598e-06	9.68376329092126e-05	3.46196898302446	NOT
EME2	0.444174316894482	7.65202962239535	4.63031411217751	7.15719009290621e-06	9.69000845944962e-05	3.46043135336653	NOT
RPF2	-0.415474338415851	10.4922844538256	-4.62937217311977	7.18619622360057e-06	9.71959853406991e-05	3.45664212808146	NOT
MYL6	-0.172242346167832	13.3500468986628	-4.62786228142843	7.23292864041091e-06	9.76520682336914e-05	3.45056938998164	NOT
R3HDM4	-0.38429718579052	9.42070963984884	-4.62772003492732	7.23734636817124e-06	9.76520682336914e-05	3.44999735781638	NOT
PLK2	0.357121478780109	11.2728510011047	4.62758737365539	7.2414687544737e-06	9.76520682336914e-05	3.44946388407771	NOT
TMEM185B	-0.351742226535197	7.99050128261628	-4.62671588188487	7.26860631726228e-06	9.79208777706107e-05	3.44595962859137	NOT
NOP10	-0.373137794453769	10.9697927187326	-4.62601985353982	7.29035052296095e-06	9.81165689689191e-05	3.44316127533122	NOT
ARL4A	-0.312533010731935	8.86951915230233	-4.6243796962135	7.34183811720277e-06	9.87117759912337e-05	3.43656837742878	NOT
ABHD3	-0.678572424057032	10.0183352045174	-4.62338644456555	7.37318846395703e-06	9.90353268681501e-05	3.43257670821676	NOT
LOC101060363	-0.183615969788656	13.2324006286628	-4.62296366120161	7.38657206504888e-06	9.91171511157053e-05	3.4308778320605	NOT
CASK	-0.549664529849107	6.80974583549419	-4.62194440565985	7.4189339580685e-06	9.94340041168775e-05	3.42678263753301	NOT
GLO1	-0.184968783379955	11.3580063350581	-4.62175963062649	7.42481528570813e-06	9.94340041168775e-05	3.42604031780288	NOT
TBC1D8	0.307326627171251	10.0701221395058	4.62113024590575	7.44488215685635e-06	9.96046094076264e-05	3.42351198448598	NOT
SNX21	0.458011083632634	8.22705361606977	4.61881871482202	7.51903123751313e-06	0.000100478635568574	3.41422850083048	NOT
WAPAL	-0.467885737284382	7.28296255780814	-4.61863377001439	7.52499455666945e-06	0.000100478635568574	3.41348588772835	NOT
MAGED4	0.620659260494172	9.37993257304651	4.61817504273298	7.53980535179203e-06	0.000100516395087602	3.41164404890866	NOT
CCDC51	-0.195120765386635	7.59132245749419	-4.61808821617829	7.5426118582619e-06	0.000100516395087602	3.41129544698699	NOT
AX747132	0.656288547386792	9.39236547256977	4.61691724751028	7.58055979549761e-06	0.000100923162879725	3.40659459341954	NOT
PLCG1-AS1	0.510456506906759	7.86492355921512	4.61558636509857	7.62391368279922e-06	0.000101401035900479	3.4012528861235	NOT
WDR3	-0.27147563935975	11.006963517907	-4.61506733922116	7.64088583276204e-06	0.000101527430229457	3.39917001659108	NOT
RHOD	-0.631170298032321	7.07061246119767	-4.6146782413636	7.65363322720922e-06	0.000101597496540483	3.39760867176711	NOT
BC065766	0.720257377981041	7.39016976551163	4.61069832116723	7.78520435951384e-06	0.000103243202789143	3.38164417676525	Up
PHLDA2	-0.245797713418493	6.74543884067442	-4.60931014620087	7.83160666389179e-06	0.000103757338579221	3.37607835461634	NOT
PERP	-0.468133253229835	9.72298832226744	-4.60857432657366	7.8563108265422e-06	0.000103983284386746	3.37312864679366	NOT
NOP16	-0.477195936557731	8.90553376362209	-4.60763114306829	7.88808686846329e-06	0.000104302300392044	3.36934820497873	NOT
RIMKLB	-0.323986362221134	9.85287658199419	-4.60619252351011	7.93679305484759e-06	0.000104844342074386	3.36358312450124	NOT
CHAC2	-0.514268772878788	7.39890652840116	-4.6049677132808	7.97848890745409e-06	0.000105292815261188	3.3586759562219	NOT
USP4	0.207537121144214	10.470451348157	4.60472675737279	7.98671652502014e-06	0.000105299163651405	3.35771069206728	NOT
PPCS	-0.168972733783992	11.4821642731395	-4.60293978622928	8.04798980526728e-06	0.000106004191301355	3.3505533457504	NOT
ZNF703	-0.496767443328825	10.2616254689942	-4.60092256096797	8.11770289394407e-06	0.000106818911362422	3.3424763508752	NOT
PBXIP1	0.364472224935354	6.68744444155233	4.59983512021687	8.15552481807164e-06	0.000107212813203141	3.33812336315184	NOT
CDIPT	0.214126528190366	10.6215777281453	4.59937398957516	8.17161450301531e-06	0.000107239698213901	3.33627771398763	NOT
DDX49	-0.258640310359283	8.72000667466279	-4.59932434295455	8.17334858747895e-06	0.000107239698213901	3.3360790147661	NOT
TRMT13	0.30212022439052	10.1668573094244	4.59803965633491	8.218344405241e-06	0.00010772609016436	3.33093792925137	NOT
CORO1C	-0.821637982096967	10.8670584796628	-4.59776009945874	8.22816740455811e-06	0.000107750943670673	3.32981934028609	Down
PPA1	-0.170909281022533	12.5453203603488	-4.59646876703144	8.27368902023015e-06	0.000108107599857719	3.32465302538762	NOT
SIN3B	0.359153473473193	7.29684641688372	4.59640789903048	8.27584069978841e-06	0.000108107599857719	3.32440953472024	NOT
ATG4C	0.408493431282827	7.84508997198256	4.59631114023156	8.27926222702018e-06	0.000108107599857719	3.32402247500327	NOT
ATPIF1	-0.223481051470863	9.51250090761046	-4.59546415979494	8.30927092304744e-06	0.000108395316369466	3.32063460837919	NOT
KCNAB1	0.543829347592541	9.59357068731395	4.59502762681712	8.32477830239612e-06	0.00010849349133698	3.31888869398965	NOT
TTN-AS1	0.578128898958508	8.4510765682907	4.59448247258089	8.34418352147367e-06	0.000108642228551141	3.31670852934095	NOT
COPS7A	-0.151520467050504	11.2369575356395	-4.59395076737181	8.36315201576387e-06	0.000108785000335194	3.31458234293241	NOT
RIPK4	-0.43709508455571	10.8014441903721	-4.59295293391275	8.39886182902594e-06	0.000109145056254254	3.31059271498878	NOT
STAT4	0.684095930698989	9.33178189430233	4.59227373522232	8.42325258233695e-06	0.000109357471205068	3.30787746598974	NOT
FRG1	-0.193123671190365	11.2205224247093	-4.5915017351845	8.45105885106157e-06	0.000109613781452748	3.30479160114258	NOT
LINC-PINT	0.513870635360528	9.18977989261047	4.59094696624754	8.47109540724664e-06	0.000109768922660347	3.30257430844497	NOT
ZMYM2	0.15480433908003	11.8555284373256	4.58993957268811	8.50759652263477e-06	0.000110136913840166	3.29854850358456	NOT
CD52	0.671036002264336	6.35829455899419	4.58938739754112	8.52766788839038e-06	0.000110291712280581	3.29634215999372	NOT
BRWD1	0.312825340361151	7.29590934851163	4.58913248216128	8.53694936375824e-06	0.000110306799145975	3.29532365610804	NOT
ILF2	-0.188256618989898	10.8676581969767	-4.58873765448979	8.55134427430289e-06	0.000110387865831528	3.29374622510942	NOT
SYPL1	-0.743339419902565	9.33897685036628	-4.588429638717	8.56259037855529e-06	0.00011042816984412	3.2925157015628	Down
RP4-773N10.4	0.284117019279877	7.67589754712791	4.58729964443524	8.60397033728144e-06	0.00011085665288594	3.28800192155823	NOT
BDKRB2	-0.722677332316393	8.50955725532558	-4.58402686070492	8.72490898226079e-06	0.000112308416473363	3.2749336057898	Down
NFKB2	-0.511277844299767	7.63721475536628	-4.58308518124791	8.76000919076409e-06	0.000112585956540276	3.27117479557038	NOT
SLC52A2	-0.284811318306138	8.65344912809302	-4.58283011360879	8.76953999724632e-06	0.000112585956540276	3.27015677013822	NOT
RPL17	0.485208673993939	8.07216166178488	4.58267397256054	8.77537926364466e-06	0.000112585956540276	3.26953360202593	NOT
TNRC18	0.353438219373582	10.495691377564	4.58256115120704	8.77960081900189e-06	0.000112585956540276	3.269083335628	NOT
SS18	-0.507379587795495	9.35612558037209	-4.57951140392187	8.89446092596564e-06	0.00011395137357837	3.2569151549371	NOT
ACAP2	-0.61274309152603	8.27460194626744	-4.57874999774448	8.92336228633751e-06	0.000114213995817501	3.25387820378051	NOT
CALCOCO1	0.407430499945299	9.16321056755814	4.57710586249687	8.98607923575034e-06	0.000114811127704272	3.24732173054435	NOT
MTFR1	-0.622814486204662	8.65864180763372	-4.57708421151757	8.9869079583128e-06	0.000114811127704272	3.24723540309985	NOT
BAMBI	-0.425521687948562	9.93641506148256	-4.57682545856181	8.99681780445595e-06	0.000114829806963352	3.24620371999163	NOT
TSNAXIP1	0.596710305063092	7.05371823077326	4.57556740295069	9.04514970450498e-06	0.000115338386429021	3.24118832779485	NOT
CAPRIN1	-0.334200423888889	7.60087453327326	-4.57396134895476	9.10721472222125e-06	0.000115951118192653	3.23478715518921	NOT
ATOX1	-0.226599040952602	11.5418185436628	-4.57388276116726	9.11026221067857e-06	0.000115951118192653	3.23447397644033	NOT
CYP20A1	-0.222998314724165	8.68171038026744	-4.5726262098556	9.15912262554262e-06	0.000116463941860618	3.22946708515014	NOT
TTL	-0.343581136537373	10.6418822044535	-4.57197119339236	9.1846926741532e-06	0.000116679932261462	3.22685751146294	NOT
MYO5A	-0.258104319065733	7.65868332469767	-4.57068425833027	9.23513160348439e-06	0.000116967019066227	3.22173123232462	NOT
LOC100132352	0.567600204930224	8.6183153372907	4.57042199746103	9.24544310213424e-06	0.000116967019066227	3.22068670002288	NOT
CCNB1	-0.40915206088174	7.03374994973256	-4.57031229696431	9.24975956558374e-06	0.000116967019066227	3.22024979883324	NOT
CNIH4	-0.482931129572337	11.0800941529651	-4.57025430072336	9.25204236961972e-06	0.000116967019066227	3.22001882207522	NOT
PTPRH	-0.748384530267287	8.14527081931395	-4.5701487466057	9.25619850407882e-06	0.000116967019066227	3.21959844640631	Down
LINC01355	0.833056115765811	7.76877249409884	4.57007962881869	9.25892095308319e-06	0.000116967019066227	3.21932318472341	Up
ATF7IP	0.306699120885781	8.39391289651163	4.56958074249015	9.27859425766728e-06	0.000117106714711673	3.21733646526513	NOT
MTFR1L	0.324109245317483	10.1747520721047	4.56907396723442	9.29861989885914e-06	0.000117250593956579	3.2153185023996	NOT
PRRT2	0.485766877042424	6.81262126627907	4.56812162347775	9.33636528170033e-06	0.000117617435842588	3.21152677104012	NOT
KIF13A	0.653511164459673	8.4495536650814	4.56546458272062	9.44245722462946e-06	0.0001188438157911	3.20095108543545	NOT
GNL2	-0.253788185808856	11.3183530697674	-4.56449060199057	9.48163712470234e-06	0.000119226543419129	3.1970755983038	NOT
LOC283713	0.600751032123698	7.98558837239535	4.56403555638307	9.49999569307605e-06	0.000119346988406638	3.19526518408754	NOT
INPP5E	0.3232028487338	8.61453473524419	4.56297404974776	9.54295484423558e-06	0.000119775978945239	3.19104249045987	NOT
CENPT	0.432369974261072	8.2991337137093	4.5625688554029	9.55940236315543e-06	0.000119871730924697	3.18943082126947	NOT
UBAC1	0.221183826118571	8.60931964112209	4.56221433864881	9.5738151946871e-06	0.000119941815614177	3.18802081467096	NOT
TMEM132C	0.476487644041025	7.82469456437209	4.56117822343565	9.61605844364964e-06	0.000120360112729769	3.18390040025327	NOT
NPTN-IT1	0.564529268100233	9.50671086663372	4.56055348420822	9.6416162954575e-06	0.000120564452373848	3.18141629460417	NOT
C9orf72	-0.459446236194716	7.13103296131977	-4.56019872408918	9.65615852405869e-06	0.000120564452373848	3.18000580540792	NOT
GSK3B	-0.435018724487646	9.57092104436047	-4.5600210114445	9.66345121425318e-06	0.000120564452373848	3.17929927060653	NOT
SETD1B	0.130137216767676	10.9243154326744	4.55991358066127	9.66786236206092e-06	0.000120564452373848	3.1788721668444	NOT
PELO	-0.35338088968283	6.5777550404593	-4.55871787178792	9.71708976254459e-06	0.000121067278773848	3.1741190140249	NOT
NPIPA1	0.327541006453768	11.4241512040116	4.55763103262945	9.76204444836325e-06	0.000121515998339379	3.16979947973015	NOT
ZNF337	0.586016680426106	8.15859143219767	4.5571221768085	9.78316094625177e-06	0.000121667435262946	3.16777735853619	NOT
TMEM11	-0.182867297096036	9.07347612041279	-4.55633803802132	9.81578732161721e-06	0.000121961606090258	3.1646616460339	NOT
RUSC1	0.446056934628904	9.86829437393605	4.55473064230056	9.88299570855901e-06	0.000122576655286183	3.15827609396393	NOT
NUDT21	-0.509147920553069	10.1064451837965	-4.55472283223872	9.88332334243045e-06	0.000122576655286183	3.15824507194023	NOT
C2CD5	0.366669066592074	11.2167355690233	4.55274521564749	9.96662247187275e-06	0.000123497082279094	3.15039119697388	NOT
DSTNP1	0.558219632886558	8.91251940393605	4.55109870651673	1.00364906369377e-05	0.000124249560316844	3.14385430480811	NOT
MALL	-1.28967274115804	9.80613232895349	-4.55068539325056	1.00541031724846e-05	0.000124354344334471	3.14221367754652	Down
TRIAP1	-0.282159916615385	11.9616470698837	-4.54981059448128	1.009147926523e-05	0.000124703161502065	3.13874158872492	NOT
PABPC1L	0.657117405539704	8.93472419339535	4.5492925343924	1.01136766371517e-05	0.000124863947800911	3.13668564616852	NOT
NUDT14	-0.319350495561927	8.71300078557558	-4.54902762713561	1.01250453122077e-05	0.000124890871986242	3.13563442146183	NOT
A2M-AS1	0.776003868143124	6.79952085161047	4.54695934694375	1.02142312255383e-05	0.000125876740751352	3.12742855911211	Up
LINC00537	0.299567477604817	6.54729973148256	4.54551538682791	1.02769440318391e-05	0.000126534873392018	3.1217013999079	NOT
ANP32E	-0.445569275305205	7.64797185829651	-4.54442881064185	1.03243796476442e-05	0.00012700388466102	3.11739266321033	NOT
SLC27A1	0.344736881496193	7.54180201265116	4.54418668550621	1.03349785709341e-05	0.000127019316197747	3.11643264354694	NOT
CDK5R2	-0.43333549243745	11.0859087840988	-4.5437933247783	1.03522201159819e-05	0.000127024023489936	3.11487306389142	NOT
NAGS	0.623996360903496	7.35747237782558	4.54375158610635	1.03540512048002e-05	0.000127024023489936	3.11470758638488	NOT
USP14	-0.345088190980729	7.91189070597093	-4.54291530393204	1.03908049843324e-05	0.000127359974889116	3.11139230462301	NOT
JMJD7-PLA2G4B	0.413782373891064	8.2268613893314	4.54122503492528	1.04654747077968e-05	0.000128159637570344	3.10469300804981	NOT
TOM1	-0.230078796918882	7.68242609952907	-4.54094255400554	1.04780039516495e-05	0.000128197576700964	3.10357359879089	NOT
ZNF207	0.723075203924475	10.0052284296163	4.53982892303775	1.05275391758472e-05	0.000128687805770945	3.09916105556431	Up
BIN2	0.360784027686558	7.08375943752907	4.53831692469458	1.0595155254092e-05	0.000129049706631848	3.09317141213598	NOT
VGF	-0.556783157616628	9.31814789647093	-4.53809807182502	1.06049768710738e-05	0.000129049706631848	3.09230457549376	NOT
RPRD2	0.242291840622377	10.6349395759826	4.53785780375585	1.06157696514345e-05	0.000129049706631848	3.09135295469591	NOT
LOC100996747	-0.283919226612276	12.5221465027326	-4.53785550830249	1.06158728136138e-05	0.000129049706631848	3.09134386336893	NOT
LANCL2	-0.281167012420514	8.50289217152326	-4.53780802946086	1.06180068224923e-05	0.000129049706631848	3.09115582041651	NOT
LRRC28	-0.475799200414918	6.44373953989535	-4.53773009750612	1.06215104886448e-05	0.000129049706631848	3.09084716931479	NOT
ARRDC4	0.649899168198601	10.8380470731744	4.53768358830792	1.06236019805075e-05	0.000129049706631848	3.09066297065513	NOT
VTA1	-0.408334047401863	8.87682294649419	-4.536890061482	1.06593476022252e-05	0.000129368314247363	3.08752045215763	NOT
LOC102724483	0.42982553250101	6.5445805564186	4.53591991630796	1.0703206667144e-05	0.000129784735260025	3.08367907408323	NOT
C7	0.892724733751981	10.7851286875	4.53417480088281	1.07825390773927e-05	0.000130547065930002	3.07677074556513	Up
SNORA29	-0.202952466721055	11.6144758247093	-4.53411465772355	1.07852832369155e-05	0.000130547065930002	3.07653269591078	NOT
NXF1	0.467298662279099	10.6608720017791	4.53344609166165	1.08158333164961e-05	0.000130729030303002	3.07388664382656	NOT
ENKD1	0.421395620104429	9.16695359409302	4.53336485327279	1.08195511727269e-05	0.000130729030303002	3.07356513913481	NOT
AJ420595	0.517849382407926	8.20356224069186	4.53189383133397	1.08870854570442e-05	0.000131428199482772	3.06774428006807	NOT
RPL24	-0.0876262598632462	13.794056682907	-4.53147323961227	1.09064692387102e-05	0.000131545373879138	3.06608026267573	NOT
GLRX2	-0.449526012977932	9.93200890041279	-4.52926935711628	1.10085840094159e-05	0.000132659292943254	3.05736285583699	NOT
ADM2	-0.186107461894639	6.50638692751163	-4.52841373833458	1.10484758713967e-05	0.000133022083720013	3.05397936823011	NOT
AGAP10	0.519856217702563	9.10209524676744	4.52632724951408	1.11463395824578e-05	0.000133946884317302	3.04573058134927	NOT
TTPAL	-0.623734953504739	7.54892167958721	-4.52627828018748	1.11486464127943e-05	0.000133946884317302	3.04553702024406	NOT
MSS51	0.602255828739549	7.82842004618023	4.52614664369241	1.11548497790911e-05	0.000133946884317302	3.04501670865498	NOT
HIST1H2AJ	-0.327389714378243	8.00947809588372	-4.52463359407836	1.12263912920916e-05	0.000134686969844132	3.03903701860179	NOT
NMD3	-0.393712079289046	7.18666980531977	-4.52417487844049	1.12481678786694e-05	0.000134829229254632	3.03722444738572	NOT
MIS18A	-0.480065937384305	7.57277161295349	-4.52330814736262	1.12894252494583e-05	0.000135204543978755	3.03380003417825	NOT
C8orf59	-0.492430501358507	8.86431578208139	-4.52278602059707	1.13143493576798e-05	0.000135383759523717	3.03173738379733	NOT
BAZ2B	0.237892250321681	11.543606617093	4.52074048431353	1.14125059177998e-05	0.000136438164415702	3.02365833107172	NOT
MFSD5	-0.362057862707848	8.90500476959884	-4.5203214810754	1.14327130268907e-05	0.000136559638114697	3.02200378805793	NOT
N4BP2L2	0.236166064216005	11.8011658401744	4.51926295627185	1.14839156633307e-05	0.000137050803873269	3.01782446249207	NOT
LOC221272	0.511851718737373	7.23788513215698	4.51884749588348	1.1504072461573e-05	0.000137170927166809	3.01618432827273	NOT
CKS2	-0.744646373759595	8.58221575075	-4.51850884275998	1.15205280151696e-05	0.000137246746108853	3.01484749728239	Down
ZNF616	-0.43260978449728	7.66359255493023	-4.51750952043192	1.1569218478374e-05	0.000137687190539242	3.01090313583422	NOT
PRDX6	-0.189405578063712	11.6810474932558	-4.51733468149205	1.1577757580104e-05	0.000137687190539242	3.0102131103592	NOT
AC005306.3	0.329071517607304	6.99023829920349	4.51710515145173	1.15889769978817e-05	0.000137700143647034	3.00930727079623	NOT
TUBE1	0.437415105220047	9.31526110397093	4.51663432292667	1.16120238422661e-05	0.000137853484792945	3.0074492602476	NOT
KIAA1377	0.780124203275058	8.45789473299419	4.51436489876599	1.17237314923079e-05	0.000138989187116178	2.99849565423489	Up
SUZ12	-0.182116761378398	11.3873461902907	-4.51427577823878	1.17281393086335e-05	0.000138989187116178	2.99814411704297	NOT
AP1S3	-0.698744627436674	7.19670652268023	-4.51261661232301	1.18104920114791e-05	0.000139843221177731	2.99160050534802	NOT
HERC1	0.302555380184926	10.9471446128488	4.5122823408384	1.1827150822436e-05	0.000139918591061247	2.99028239444742	NOT
LOC101926951	-0.640912108673347	7.70675097697093	-4.51186519997686	1.18479712562994e-05	0.000140043020249459	2.98863761736202	NOT
AK096592	0.655032117474126	7.45145461484884	4.51089247611032	1.1896659247343e-05	0.000140496341571792	2.98480265139428	NOT
Y16709	-0.205852147835277	13.0855474593023	-4.510336527484	1.19245727256506e-05	0.000140703747447716	2.98261111347303	NOT
ANXA11	-0.336069005536284	11.0569249823837	-4.50924864351616	1.19793765169675e-05	0.0001411964640089	2.97832330938991	NOT
AXIN2	0.461221319172184	9.25232619935465	4.50909561293802	1.19871050883742e-05	0.0001411964640089	2.97772021708958	NOT
MREG	-0.372256051269929	10.1439937293837	-4.50888358626997	1.19978210983888e-05	0.000141200330900778	2.97688464815329	NOT
CHMP4B	-0.387347049359439	8.33504402483721	-4.50837461349933	1.20235826723719e-05	0.000141363051687367	2.97487897965934	NOT
WHAMM	-0.225410217982905	11.2652728472093	-4.50819972508581	1.2032446906664e-05	0.000141363051687367	2.97418985173891	NOT
HIGD1A	-0.370868924869462	11.8294387346802	-4.50791379016356	1.20469530952421e-05	0.000141411255115393	2.97306320276891	NOT
UFSP1	-0.24206609581383	6.47356194984884	-4.50678803105251	1.21042294424371e-05	0.000141960992934467	2.96862799846978	NOT
PTDSS1	-0.262017599442115	11.9009467441279	-4.50641966587523	1.21230279733138e-05	0.000142058895897633	2.96717692186455	NOT
LACTB2	-0.452537388901167	8.78086130721512	-4.5059030308235	1.21494404151684e-05	0.000142136903932557	2.96514193207749	NOT
TRAF5	0.356168403924786	9.62128099606977	4.50588040746719	1.21505982762915e-05	0.000142136903932557	2.96505282441651	NOT
ATP6V0C	-0.205616055020359	9.45427155004651	-4.50515883021481	1.2187584301645e-05	0.000142446976278814	2.96221089855554	NOT
KRT8	-0.812585376784151	11.122259666593	-4.50451907232416	1.22204671136931e-05	0.000142708599206555	2.95969151578687	Down
CEBPG	-0.521848326981818	9.70066839444186	-4.50402087583009	1.22461329636134e-05	0.000142885566844976	2.95772979953415	NOT
YME1L1	-0.279510770968298	10.612489920436	-4.50337153241437	1.22796634258969e-05	0.000143153915049928	2.95517317699338	NOT
PRDX2	-0.150742116180111	7.14457275972674	-4.50230012007694	1.23351817530773e-05	0.000143677913941371	2.95095539824283	NOT
FAM214B	-0.279803833802797	7.28276935922674	-4.50107187289019	1.23991241870213e-05	0.000144256988319635	2.9461211827571	NOT
CNTNAP3	0.6143897323094	6.61956990029651	4.50073462760537	1.24167368966678e-05	0.000144256988319635	2.94479401164021	NOT
ITGB1	-0.842432491259052	10.0527947471163	-4.50073331811069	1.24168053322281e-05	0.000144256988319635	2.94478885849986	Down
ADRM1	-0.277703617784459	9.49801872807558	-4.50049069414645	1.24294913812571e-05	0.000144256988319635	2.9438341018291	NOT
MRPL39	-0.313677401028438	10.083007470314	-4.50024930333678	1.24421253323799e-05	0.000144256988319635	2.9428842378194	NOT
SYNCRIP	-0.611820536687489	7.85838838430233	-4.50012620948112	1.24485725961106e-05	0.000144256988319635	2.94239988337373	NOT
COPS8	-0.123245827529136	11.0210886772674	-4.49957372813236	1.24775494341593e-05	0.000144352948184056	2.94022608639282	NOT
HSPA12A	0.459280809355711	8.74932765709302	4.49956338179255	1.24780927033228e-05	0.000144352948184056	2.94018537960756	NOT
SLC2A2	-0.988757078856409	7.30110409052907	-4.49791430391423	1.25649746706012e-05	0.000145234439368607	2.9336981623369	Down
ZSCAN30	-0.394434478086246	7.90020921531977	-4.49684471363959	1.26216372015982e-05	0.000145765432864337	2.9294915565174	NOT
RBM26	0.247609447381662	9.99756159842442	4.49651020836416	1.2639408353663e-05	0.000145846755306741	2.92817613730872	NOT
CAMSAP2	-0.241473338439005	8.04182878381977	-4.49573116848691	1.26808895508336e-05	0.000146078888923544	2.92511291353429	NOT
FBXL5	0.204927819546232	11.4449903303488	4.49572874442493	1.26810188280572e-05	0.000146078888923544	2.9251033826509	NOT
SLC24A3	0.50401946598648	7.76594563964535	4.49480880455582	1.27301716701583e-05	0.000146520934388198	2.92148667060122	NOT
PSMA4	-0.279200863342658	11.5659307587791	-4.49445787509044	1.27489702773325e-05	0.000146613158189324	2.92010715640793	NOT
NACC1	-0.386316318246931	8.84099071528488	-4.49386763019448	1.27806488184365e-05	0.000146808549277796	2.91778707667501	NOT
PET117	-0.266658158942501	9.42764028742442	-4.49373901955815	1.2787561417267e-05	0.000146808549277796	2.91728157766365	NOT
ADAM33	0.301604226939549	7.4618053415814	4.49332843375982	1.28096537805568e-05	0.000146938079189121	2.91566786239639	NOT
ZMYND8	0.336827409908003	9.33455455019767	4.49206536489117	1.28778461896362e-05	0.000147595753166716	2.91070437915214	NOT
COL4A3	0.639509143199999	5.95422307776744	4.49109496365383	1.29304748091277e-05	0.000148074089368553	2.90689173595292	NOT
FAM162A	-0.23435554563481	11.5755780781395	-4.49025469446739	1.29762130195579e-05	0.000148426037852225	2.90359089524994	NOT
LOC100652930	0.43305531613955	8.93343725310465	4.49004268554866	1.29877778344549e-05	0.000148426037852225	2.90275813434602	NOT
AVIL	0.55762536646791	7.38841658344767	4.48992931022187	1.29939663830021e-05	0.000148426037852225	2.90231281414165	NOT
CLP1	-0.246960407506139	9.10145516501163	-4.48905091062814	1.30420097428155e-05	0.000148849738399741	2.89886289966083	NOT
TPRKB	-0.400229700961928	10.2858544519651	-4.48853105040497	1.30705235518955e-05	0.000148925722916772	2.89682139813369	NOT
RGS16	0.968195808970318	9.63702694230233	4.4885300310424	1.30705795217912e-05	0.000148925722916772	2.89681739525873	Up
COQ10B	-0.170080096122765	11.0711053079651	-4.48711583523543	1.31484509515678e-05	0.000149687515732547	2.89126476004954	NOT
KRT8P12	-0.307630282812899	7.69627377236628	-4.48651220506226	1.31818250836869e-05	0.000149877805090267	2.88889511178074	NOT
LZTR1	0.336794309143745	8.61819831706977	4.4864148018666	1.31872180451673e-05	0.000149877805090267	2.88851276316949	NOT
ANKRD44	0.26319930146511	10.2488326362093	4.48546820316764	1.32397394496145e-05	0.000150349021168429	2.884797303589	NOT
RP1-223E5.4	-0.170442837324165	7.3376307298314	-4.48226136163867	1.34191690946439e-05	0.000152259403592233	2.87221482415115	NOT
NHLRC3	0.284211265951049	9.89085739669186	4.48139270105469	1.34681738330994e-05	0.000152687979076998	2.86880773259216	NOT
AP2S1	-0.258108010638539	8.35043744368023	-4.48098069827782	1.34914767738897e-05	0.000152824703156236	2.86719194194511	NOT
RAB11FIP1	-0.642954639250814	11.5071354302616	-4.47995568035848	1.3549620387537e-05	0.000153355528665938	2.86317253759485	NOT
EIF5	-0.324112496628281	10.6570965186337	-4.47930528672223	1.35866385767072e-05	0.000153646570859552	2.86062252264644	NOT
TXNDC11	-0.166036197059984	10.2626244689244	-4.4790157591025	1.3603148784509e-05	0.000153705404345662	2.85948745787656	NOT
NMNAT1	-0.193752073150271	7.5817201377093	-4.4782523263992	1.3646775867336e-05	0.000154070286017191	2.85649477090348	NOT
ZNF75D	0.235056717226108	9.72462315956977	4.47691667553261	1.37234268847511e-05	0.000154807088501595	2.85125992983777	NOT
SRP14	-0.0853285123030277	13.0185217965698	-4.47621451886197	1.37638885581411e-05	0.000155134773773476	2.8485084463998	NOT
USE1	-0.194058346024709	9.93470815201744	-4.47600280023872	1.37761113168204e-05	0.000155143894887771	2.84767886864847	NOT
ARID5A	-0.480694867673504	7.14454517512209	-4.47392308948689	1.38967318262878e-05	0.000156372744796962	2.83953157098403	NOT
MTHFSD	0.268809536256254	8.73195013335465	4.47268169179683	1.39692148472048e-05	0.000157058343604677	2.83466979585238	NOT
GUSBP1	0.580656296216162	8.41238699655232	4.47054615122965	1.4094757108906e-05	0.000158338870563106	2.8263087068946	NOT
HMGA1	-0.717219938297592	10.5755119138314	-4.46972391698955	1.41433826984421e-05	0.000158753923220416	2.82309032478553	Down
IFT20	0.316136130068377	11.2122686155233	4.46875348909043	1.42009798575841e-05	0.00015926891023444	2.81929248340133	NOT
ADCY4	0.596392716581973	7.02960354947093	4.46820849291172	1.42334255248511e-05	0.000159501197987883	2.81715988496937	NOT
MAP4K4	0.449672023878788	8.21977684141861	4.4668386136737	1.4315294771962e-05	0.000160286492450807	2.81180037970368	NOT
BTBD19	0.503363617442735	7.49012239723256	4.46660719095503	1.43291701341675e-05	0.000160309802167686	2.81089509085252	NOT
SLC45A4	-0.369004983151049	6.92311919027326	-4.46616817753694	1.43555275244454e-05	0.000160472603322193	2.80917784162118	NOT
PARL	-0.147479436048172	11.5297794629651	-4.4655622968052	1.43919798633944e-05	0.000160747890125817	2.80680809068033	NOT
LGALS3BP	0.422369530284226	10.8751718159709	4.4652277130075	1.44121479784522e-05	0.000160840991355584	2.80549955826521	NOT
MIR4800	0.404718144291685	6.61288775640116	4.46498816322639	1.44266043093086e-05	0.000160843860412687	2.80456274423297	NOT
POLR3C	-0.226162640029837	9.12875099625581	-4.464831423892	1.44360707499064e-05	0.000160843860412687	2.80394980073684	NOT
ZFR2	0.726866908806682	7.53012936025	4.46402514450608	1.44848613589264e-05	0.000161255299305395	2.80079703907921	Up
RAD21	-0.452462466542813	8.62609064600581	-4.46333312373937	1.45268642621308e-05	0.000161590561305355	2.79809141563681	NOT
COLCA1	-0.335034761763948	8.81502884700581	-4.46229415900001	1.45901453390777e-05	0.000162161770722881	2.79402995030449	NOT
GAR1	-0.397101298538306	10.9162353542907	-4.46182614178747	1.4618737790691e-05	0.000162346816003972	2.79220064562	NOT
PGAP2	0.277157458539393	8.06244978784302	4.4606427805858	1.46912731806403e-05	0.000163019164362811	2.78757600193279	NOT
RQCD1	-0.399290162867909	8.05282052256395	-4.46019173801077	1.47190113319373e-05	0.000163193736570166	2.78581355579184	NOT
AK023627	0.66499000999425	8.58541147798256	4.45914471219793	1.47835954933546e-05	0.000163776213154987	2.78172284969045	NOT
PTBP2	0.204058662363636	10.1131448774535	4.45831762731899	1.48348055437472e-05	0.000164147611686522	2.77849198247061	NOT
STK35	0.22763265020233	9.23888884241861	4.4582133787082	1.48412723286056e-05	0.000164147611686522	2.77808478639266	NOT
CLK4	0.480071100676301	10.2962385941163	4.45660528751306	1.49413701210827e-05	0.000165025702822271	2.77180451668795	NOT
KRT7	-1.45245711064553	8.38871251274419	-4.45646599559115	1.49500710249138e-05	0.000165025702822271	2.77126060736714	Down
OTOGL	1.11461184574825	7.17912403919767	4.45635375514639	1.4957085696832e-05	0.000165025702822271	2.77082233882819	Up
METTL7A	0.48408413118881	12.014756985814	4.45449298470327	1.50738402183477e-05	0.000166140220495647	2.76355780118925	NOT
PA2G4	-0.317774743088891	10.5408040772035	-4.45417941673876	1.50936012210462e-05	0.000166140220495647	2.76233385204019	NOT
RAB9A	-0.439046596735197	10.5220371424942	-4.45416092524395	1.50947673296641e-05	0.000166140220495647	2.76226167634853	NOT
GSTM2	0.716677466174514	9.9166591621686	4.45365935093147	1.51264306227966e-05	0.000166354022213329	2.76030402997112	Up
EIF4E2	-0.539986130807459	9.71986121133721	-4.45337566269813	1.5144367512819e-05	0.000166416643170371	2.75919687066164	NOT
TAPT1-AS1	0.892142387193318	7.42233897468023	4.45304567657535	1.51652574364686e-05	0.000166442249146597	2.7579090929825	Up
HNRNPDL	-0.284971111529137	11.7745559069186	-4.45295208822484	1.51711871325412e-05	0.000166442249146597	2.75754387619233	NOT
GSTZ1	-0.275961509493085	9.40121188602326	-4.45273169105928	1.51851601610239e-05	0.000166461195216773	2.75668382781164	NOT
VPS36	0.197300926258741	10.2517867663895	4.45218532202786	1.52198529725189e-05	0.000166707059996333	2.75455189512851	NOT
C4orf19	-0.559292973554312	8.58904036331395	-4.45028901488634	1.53408551933477e-05	0.00016789713739386	2.74715410171421	NOT
COA4	-0.201148368609168	10.8553000011628	-4.44985200833912	1.53688711955947e-05	0.000168068436171938	2.74544962237958	NOT
RWDD3	0.197628815541879	9.74799645544186	4.44901200882245	1.54228608680301e-05	0.000168523269918918	2.74217369917417	NOT
IGLV1-44	0.756594348724631	7.22000089894767	4.44778159080874	1.5502273443515e-05	0.000169139853306099	2.73737605874341	Up
FANCG	0.325611042795803	6.80580529027326	4.44775219514038	1.55041754740969e-05	0.000169139853306099	2.73726145207995	NOT
IGFN1	0.523688741897435	6.36292864843023	4.44632570686676	1.55967457664299e-05	0.000170013284044171	2.73170063396153	NOT
RAB12	-0.374765675220047	8.57836240899419	-4.44582006862825	1.56296859723235e-05	0.000170058755648837	2.72972986371582	NOT
LIG1	0.293023508703186	7.31973774326163	4.44567707441321	1.56390135718551e-05	0.000170058755648837	2.72917256303499	NOT
RNASE6	0.81633522250334	6.57090647642442	4.44548707302592	1.56514157593815e-05	0.000170058755648837	2.728432080105	Up
CCT2	-0.357634177875524	11.0034322962035	-4.44535825706018	1.56598294966056e-05	0.000170058755648837	2.72793006626251	NOT
ANKRD12	-0.478650716719192	8.64552233232558	-4.44530252469693	1.56634710565985e-05	0.000170058755648837	2.72771287300007	NOT
MIEF2	-0.272313371643823	9.6161290877907	-4.44475224876045	1.56994698961611e-05	0.000170313562887883	2.72556852105827	NOT
TMEM62	-0.285925205241647	9.98868284261628	-4.44405052150717	1.57454920447481e-05	0.000170582720619347	2.72283428725423	NOT
ANXA10	-1.02096710419378	8.22718429868023	-4.44399133881692	1.57493794142044e-05	0.000170582720619347	2.72260370138719	Down
TELO2	-0.179794644966122	7.26873874699419	-4.44328000694969	1.57961749628933e-05	0.000170889175651471	2.71983242047255	NOT
CYB5R4	-0.280942149167988	9.3407889425814	-4.44317920404133	1.58028171701537e-05	0.000170889175651471	2.71943973029014	NOT
QSOX2	0.438874113563014	10.0389833290116	4.44201271668685	1.58798761481342e-05	0.000171585974945619	2.71489604589056	NOT
VPS18	-0.225603045818026	8.15942388330814	-4.44160146938372	1.59071294768886e-05	0.000171743932469696	2.71329438583038	NOT
PDCL	-0.331047922119659	8.37597100493023	-4.44107240751972	1.59422565159939e-05	0.000171986581604686	2.71123405257305	NOT
AKAP10	0.189806307328205	10.0380371282151	4.44019376004222	1.60007591215056e-05	0.000172254770151174	2.70781275085575	NOT
RPL10A	-0.167036547187255	13.0757753605233	-4.44018416455325	1.60013991517782e-05	0.000172254770151174	2.70777539062525	NOT
PUSL1	-0.245612786119503	8.2403232019593	-4.44012819113059	1.60051331347703e-05	0.000172254770151174	2.70755745824104	NOT
SETDB1	0.328132624427505	8.75053525362209	4.43941844363865	1.60525530600423e-05	0.000172536424343944	2.70479424613649	NOT
DIDO1	0.737325349301632	7.5210756887907	4.43935663192253	1.6056689236746e-05	0.000172536424343944	2.70455361524563	Up
ARHGAP5	-0.540193212327272	7.03556950938372	-4.43877890113377	1.6095398097708e-05	0.000172815755404537	2.70230465694108	NOT
LYRM4	-0.272328486827507	10.6922116977035	-4.43738304464676	1.61892932636173e-05	0.000173686711390963	2.69687189766794	NOT
RRP9	-0.228162206315152	6.7635385782907	-4.43430953787352	1.63978989797325e-05	0.000175785994346612	2.68491437495552	NOT
RALY	-0.290541671838849	10.2240998055174	-4.43371508869703	1.64385427036324e-05	0.000176082829763968	2.68260241670651	NOT
NTMT1	-0.284613208694638	8.45458421684884	-4.4330754223073	1.64823861945456e-05	0.000176413445309022	2.68011487102917	NOT
GPBP1	0.15321428005439	11.3161038892442	4.43137728749862	1.65993243846245e-05	0.000177525268576083	2.67351251009921	NOT
PARP6	0.388496166991451	11.0378955925	4.43065822005328	1.66490813245745e-05	0.000177917423305772	2.67071737254988	NOT
LRP8	-0.58363181371655	7.29342592696512	-4.4300238283074	1.66930980216831e-05	0.000178247668035144	2.66825168133431	NOT
SARNP	-0.306839854631391	10.4163317962733	-4.4272069209505	1.68899013830033e-05	0.00018020755847658	2.65730657288054	NOT
TENM2	0.524474167579953	7.90537090414535	4.42689457184281	1.69118605289694e-05	0.000180300329545319	2.65609327754365	NOT
PARS2	-0.26124789283916	7.549638989	-4.4250412813965	1.70427183676462e-05	0.000181553033519917	2.64889570925095	NOT
MAP2K4	-0.263855977289666	8.23701828728488	-4.42457572180352	1.70757434122881e-05	0.000181664976358774	2.64708800380609	NOT
POMT1	0.389620154857809	9.26524322926744	4.42399941283457	1.71167098075573e-05	0.000181664976358774	2.64485048161738	NOT
CERCAM	0.571149496364568	8.05538374424419	4.42395678732187	1.71197435521281e-05	0.000181664976358774	2.64468499702044	NOT
EPB41	-0.249853326663248	7.09373413875581	-4.42393100803324	1.71215785674097e-05	0.000181664976358774	2.64458491496046	NOT
PSMB8	-0.597227018821911	10.4304720754942	-4.42368065049861	1.71394092948603e-05	0.000181664976358774	2.64361298435208	NOT
ADAMTS12	-1.09685966978679	7.84761110366279	-4.42366379707884	1.71406102541531e-05	0.000181664976358774	2.64354755806676	Down
LOC102724200	-0.237786219190831	9.56444944555233	-4.42350652720219	1.71518210616036e-05	0.000181664976358774	2.64293703368137	NOT
SUPT4H1	-0.225919066497126	10.6064185552267	-4.42337059606939	1.71615164384648e-05	0.000181664976358774	2.64240936049285	NOT
PABPN1	0.481438705294638	9.17382629569186	4.42315575992721	1.71768505093497e-05	0.000181664976358774	2.64157541085343	NOT
FAM32A	-0.18784690096115	10.432718822343	-4.42287707935999	1.71967611399974e-05	0.000181664976358774	2.64049367801617	NOT
RANBP10	0.25870448660202	8.34930844376744	4.42282845791417	1.72002372231106e-05	0.000181664976358774	2.64030495342472	NOT
GEMIN7	-0.211678552034964	8.58019619422674	-4.42200625525256	1.72591211614842e-05	0.000182145367972092	2.63711381456866	NOT
PPDPF	-0.355001423806837	9.0038939654593	-4.42128332615437	1.7311055427914e-05	0.000182551727254953	2.63430836449976	NOT
ITFG1	0.186120515560218	11.2257713799419	4.42066965955527	1.73552582561726e-05	0.000182702090782606	2.63192721084287	NOT
SLC22A5	0.166981449414141	10.8260777431395	4.42054368861446	1.73643454401586e-05	0.000182702090782606	2.63143844980072	NOT
PTAR1	0.19257750887801	11.366852468314	4.42052579202762	1.73656368197695e-05	0.000182702090782606	2.63136901281918	NOT
PPWD1	0.372431611200001	9.8250102425814	4.41891078184648	1.74825532966919e-05	0.000183789904842949	2.625103848721	NOT
SNRPG	-0.291231661124941	10.8843270739128	-4.4184508451459	1.75159879567933e-05	0.0001839018455566	2.62331993181258	NOT
RP5-1074L1.4	0.82113249362362	9.025250375	4.41839214273651	1.75202596921796e-05	0.0001839018455566	2.62309225839585	Up
LINC01341	0.344021815776068	6.44220262159884	4.4178995917799	1.75561417651743e-05	0.000184136292449086	2.62118202630289	NOT
NFYA	-0.36331008100435	6.38109869072674	-4.41656474487689	1.76537400593151e-05	0.000184915124577306	2.6160060130385	NOT
NAV2	-0.238029045490287	11.4999671376163	-4.41651202342985	1.76576055102879e-05	0.000184915124577306	2.61580160532346	NOT
EPHB2	-1.01181116489479	8.97665270852326	-4.413893888405	1.78505894237493e-05	0.000186667566239883	2.60565319318862	Down
PFDN1	-0.159850392091841	10.2563954411686	-4.41386929234587	1.78524119849811e-05	0.000186667566239883	2.60555787654682	NOT
POLR2D	-0.442589107871951	8.95832973690698	-4.41214427606112	1.79806822574457e-05	0.000187864268966533	2.59887400211062	NOT
LHX4-AS1	0.728136967182905	7.85606109633721	4.41122842102533	1.80491436716871e-05	0.000188434723447959	2.59532620345742	Up
HSCB	-0.193967427013054	9.25065575585465	-4.41065749477552	1.80919478591307e-05	0.000188736644089919	2.59311486962395	NOT
MMAA	-0.480153037436518	8.85131005637209	-4.41044852675242	1.81076392401268e-05	0.000188755475606629	2.59230554315924	NOT
TMCO3	-0.441569308150738	8.20219337898837	-4.40958561776426	1.81725735723857e-05	0.000189287197371217	2.58896384573874	NOT
BPIFC	-0.826542284708624	8.30089447846512	-4.40774231228828	1.83120335647368e-05	0.000190593776604493	2.58182720336707	Down
DDX39A	-0.43890407427568	9.45145297318605	-4.40596643347211	1.84473644945724e-05	0.000191855413599635	2.57495384844871	NOT
TCAIM	-0.544224486369853	8.90736896738372	-4.40397177097641	1.86005136970289e-05	0.000193300292571646	2.56723632971682	NOT
KPNA1	-0.15162065387397	10.4801899972151	-4.40354266985112	1.86336191696877e-05	0.000193496398299133	2.56557646278979	NOT
NPHP3	0.468548628051437	8.05013844927326	4.40223383113205	1.87349471133249e-05	0.000194351313736199	2.56051434953799	NOT
OAZ3	-0.253275946424865	8.08898040027907	-4.40211023583486	1.87445429491766e-05	0.000194351313736199	2.56003638938045	NOT
KLHDC1	0.789638052209789	8.40066434810465	4.4013451438494	1.88040492285306e-05	0.000194819696008702	2.55707790917157	Up
GABRB3	-0.356557082855478	6.95620460986628	-4.39985379129138	1.89205637250666e-05	0.000195608195609687	2.55131227445244	NOT
ZNF251	0.481193702078786	8.24770650981977	4.39968269178299	1.89339754382478e-05	0.000195608195609687	2.55065089522587	NOT
DCTPP1	-0.413525689515926	10.4375720167267	-4.39944497687265	1.89526239909612e-05	0.000195608195609687	2.54973205030086	NOT
DPP3	-0.404530918047396	8.49582058486628	-4.39941377285717	1.89550732319099e-05	0.000195608195609687	2.54961143962151	NOT
MED23	0.275666022991297	10.406426699843	4.39940646634891	1.89556467725238e-05	0.000195608195609687	2.54958319838866	NOT
AL833181	0.522218433591608	6.72913622375581	4.39926827442319	1.89664975953481e-05	0.000195608195609687	2.54904906374169	NOT
IL17RA	-0.256597506494483	6.5625199164186	-4.39864148866682	1.90157877391804e-05	0.000195967856511508	2.54662660007043	NOT
RP1-118J21.25	0.24059026617125	6.27098071506977	4.39780503302334	1.90817579583719e-05	0.00019641624535977	2.5433942096128	NOT
GNA13	-0.240417801807304	11.6945525647093	-4.39772354099526	1.9088196874881e-05	0.00019641624535977	2.54307931871855	NOT
CCT6A	-0.163082820352759	11.8558252438953	-4.39686515760744	1.91561470981002e-05	0.000196966344557093	2.53976274624844	NOT
HEBP2	-0.359002117547786	11.7905773640698	-4.3961352911257	1.92141065767464e-05	0.000197412963490335	2.53694313375116	NOT
KIAA0556	0.289320469241802	8.17407579441279	4.39562986547372	1.92543416546593e-05	0.000197676938150894	2.5349907961711	NOT
EBP	-0.463009685748251	12.1337763026163	-4.39459958932275	1.93366089542499e-05	0.000198301123581408	2.53101163867195	NOT
SPIRE1	-0.308992496531626	7.51310789976163	-4.39450328352655	1.93443161825165e-05	0.000198301123581408	2.53063972189226	NOT
ARCN1	-0.122569532630924	12.021445484186	-4.39212532489355	1.95355598727582e-05	0.000200110674717711	2.52145849594831	NOT
NF2	-0.380795442338151	8.53888589736047	-4.38987065396141	1.97185648326394e-05	0.000201833171513605	2.5127569205078	NOT
C9orf16	-0.327848653182285	7.9595764704186	-4.38906556745625	1.97843094295997e-05	0.000202353738206583	2.50965066471681	NOT
CAB39	-0.263034054396272	11.7219099527907	-4.3886356234678	1.98195055081339e-05	0.000202561307046665	2.50799200203802	NOT
NOL7	-0.408775565562551	11.1680358181221	-4.38535708323722	2.00898783111722e-05	0.000205170334999071	2.49534810125812	NOT
WDR70	0.174426416394559	9.23667436787791	4.38306306560927	2.02811629129596e-05	0.000206968353960856	2.48650553500489	NOT
ULK2	0.364423313179021	7.08389069899419	4.38253190921134	2.03257016650707e-05	0.000207267263865946	2.48445865262252	NOT
RSL24D1	-0.356339324067132	11.0755856661395	-4.38185543803411	2.03825614327826e-05	0.00020757637006136	2.48185206540833	NOT
LINC00665	0.686317501278476	6.74229683406395	4.38180798355427	2.0386555876695e-05	0.00020757637006136	2.48166922520409	NOT
SH3BGRL3	-0.629407586048795	10.5426303736977	-4.38156931181396	2.04066572869465e-05	0.000207625518339419	2.48074965641756	NOT
HMOX2	-0.24944121300435	8.89595513435465	-4.38135284600752	2.04249049294753e-05	0.000207655746227642	2.47991567837814	NOT
RNF5	-0.356854787720124	10.2635207680988	-4.38108595661434	2.04474247538545e-05	0.000207729330851379	2.47888747836978	NOT
FAM129B	-0.444404641185858	7.9971218679593	-4.380357164746	2.05090409171848e-05	0.000208199696181698	2.47608003750407	NOT
SEPHS2	-0.112712957314687	12.3111876267442	-4.37982398768743	2.05542316120372e-05	0.00020845872130026	2.47402637594624	NOT
LOC101928189	0.631056616665113	7.80695320286047	4.37958932672188	2.05741511549187e-05	0.00020845872130026	2.47312258488839	NOT
GSTM1	0.591985331772647	9.83961747958721	4.37951382915397	2.05805638185057e-05	0.00020845872130026	2.4728318160007	NOT
CPNE3	-0.66004955557063	10.3156483435756	-4.37873183225256	2.06470986117306e-05	0.000208976925859459	2.46982029263931	NOT
MCM3	-0.205556998200934	8.51756631065698	-4.3777768255695	2.0728633838421e-05	0.000209626567630538	2.4661430761837	NOT
ZNF550	0.356776319734887	9.66577654819767	4.37761912972237	2.0742127084755e-05	0.000209626567630538	2.46553593568692	NOT
RRM1	-0.433398306749962	6.58648700293023	-4.37677329254472	2.08146452284873e-05	0.000210203174287391	2.46227969746579	NOT
MGP	0.762048714348564	10.5024607048663	4.37656721472853	2.08323502331735e-05	0.000210225788210488	2.46148643083744	Up
C19orf33	-0.86608381954219	7.83428232363953	-4.37580756452229	2.08977399491632e-05	0.000210729213003691	2.45856252399033	Down
TUB	0.718848142285004	8.59698851602326	4.37442717356449	2.10170670623461e-05	0.000211775383675663	2.45325040742814	Up
SECISBP2	0.19820322681958	10.1075284941163	4.37150799243223	2.1271572633075e-05	0.000214181101334362	2.44202099823162	NOT
RP11-846E15.4	0.755940477823622	8.61627364787791	4.37110895422893	2.13065914107029e-05	0.000214374905289182	2.44048645420122	Up
SMC2	-0.353520769304583	7.35609506016861	-4.36986566778419	2.14160549760069e-05	0.000215228300986993	2.43570597738959	NOT
CSGALNACT1	0.494700802009478	10.1711699838081	4.3697861154501	2.14230774100935e-05	0.000215228300986993	2.43540013287966	NOT
ENGASE	0.509420383263247	8.66756530592442	4.36949826964532	2.14485053025553e-05	0.000215324617856451	2.43429352654591	NOT
MATR3	-0.480012108281272	9.9554230360814	-4.36796298935742	2.15846200431635e-05	0.000216531173613816	2.42839221043612	NOT
BCKDHB	-0.500618778248485	6.87446873059884	-4.36662484392609	2.17039333637797e-05	0.000217567526706384	2.42324998713871	NOT
PARP8	0.241440259982597	9.73575446602326	4.36597407481934	2.1762186629973e-05	0.000217990716920577	2.42074966544512	NOT
NUDC	-0.214632746309246	11.5946726966279	-4.36558497345627	2.17970885212561e-05	0.000218179546590158	2.41925483966522	NOT
EPHA3	0.904319202657651	7.65471120796512	4.36426804132259	2.19156148426972e-05	0.00021907381464518	2.41419631677398	Up
IBTK	-0.150473372240871	11.6606694794767	-4.36423426243642	2.1918663129364e-05	0.00021907381464518	2.41406658325613	NOT
METTL13	-0.271011004648641	7.88592842784884	-4.36289883708195	2.20395017742523e-05	0.000220076729433586	2.40893829668532	NOT
TMEM239	-0.19716241705408	6.37590155470349	-4.3627678680778	2.20513871469539e-05	0.000220076729433586	2.40843541811055	NOT
KRT18	-0.659857446194248	12.447167440814	-4.36244213059809	2.20809743537576e-05	0.000220210333375369	2.40718474373107	NOT
FUK	0.42376553966993	9.53409433895349	4.36056859735869	2.22518915158251e-05	0.000221752171095756	2.39999272501113	NOT
PDK4	1.18936980038586	7.05643583927326	4.36019811000044	2.22858401166066e-05	0.000221927783666691	2.39857080920106	Up
TP73	-0.19819199073209	6.52473659062209	-4.35929080504241	2.23691886538923e-05	0.00022259471549953	2.39508901477183	NOT
WDYHV1	-0.219928860094483	9.53333146567442	-4.3587374471143	2.24201690756496e-05	0.000222938813639579	2.39296577974552	NOT
MTDH	-0.332934418151049	6.84038938856977	-4.35832411379992	2.24583218958197e-05	0.000223154948486752	2.39137995930599	NOT
SOAT1	-0.426542491086092	9.53865498528488	-4.35809040526094	2.24799219883899e-05	0.000223206413139653	2.3904833514907	NOT
MAPKAP1	-0.420538915233721	8.28988026634302	-4.35774782072309	2.25116207970908e-05	0.000223358001091135	2.38916911706316	NOT
BLOC1S3	-0.259200298829991	8.68385232547093	-4.35694604215408	2.25859759221993e-05	0.000223860902307075	2.38609362840412	NOT
CEP290	0.361241291105049	7.90530662777326	4.35684627625548	2.25952444615101e-05	0.000223860902307075	2.38571097459943	NOT
ACTR8	-0.235047028726807	8.19276897834302	-4.35546513627581	2.27239320929278e-05	0.000224971892890872	2.38041430545705	NOT
PPOX	0.478531971860139	8.91920193172093	4.35450835797729	2.28134920457515e-05	0.000225694175675328	2.37674584655068	NOT
LOC389765	0.699655478137063	8.4437175005814	4.35351137311113	2.29071760089817e-05	0.0002261464138778	2.37292391131789	NOT
ZNF2	-0.236206222474281	7.97791440203488	-4.35339791814906	2.29178604373745e-05	0.0002261464138778	2.37248902660149	NOT
YKT6	-0.364963704963325	8.90625242098256	-4.35325899141217	2.29309501420949e-05	0.0002261464138778	2.37195651820595	NOT
PXDN	-0.92880427746589	9.65768399159884	-4.35319267526337	2.29372009929337e-05	0.0002261464138778	2.37170233212344	Down
RASEF	0.338707383572959	10.3089238543023	4.35307561167805	2.29482392056003e-05	0.0002261464138778	2.37125364148716	NOT
FRK	-0.554598063509402	8.54341135368023	-4.35296125829627	2.29590267896244e-05	0.0002261464138778	2.37081534801379	NOT
RBM17	0.255940119443667	10.428261386093	4.35247616796963	2.30048421752253e-05	0.000226433613097637	2.36895619648562	NOT
RP3-368A4.6	0.626106852159438	8.61742877652326	4.35049814605152	2.31925707843984e-05	0.000228116219010367	2.3613769613442	NOT
CDK5RAP3	0.494366524717171	11.2967607195058	4.35022262921539	2.32188357116643e-05	0.000228209424315729	2.36032147448902	NOT
ROR2	0.527076378203885	6.42933088875581	4.34901725329408	2.33340798445964e-05	0.000229176407028612	2.35570438490412	NOT
COX7A2	-0.160768056060607	12.419082213314	-4.34871736885741	2.33628365046969e-05	0.000229293167226242	2.35455586153244	NOT
ZGRF1	0.425263772364879	7.33398549676744	4.34851607422354	2.3382158220623e-05	0.000229317227051175	2.35378496131752	NOT
NSUN5	0.344385898303497	9.14045562548256	4.34833624720802	2.33994322893427e-05	0.000229321184649629	2.35309629991802	NOT
IDUA	0.427337545621134	7.33772191553488	4.34805119552951	2.34268392710673e-05	0.000229424370469465	2.35200471906873	NOT
RPAIN	0.524369568203263	8.12523115846512	4.34781619342462	2.34494572838308e-05	0.0002294805420152	2.35110484163517	NOT
C3AR1	0.563934502325097	7.14511857015116	4.34728438873674	2.35007187653161e-05	0.000229816741134491	2.34906858153965	NOT
CAP1	-0.250790844264179	12.3516682262791	-4.34529542261108	2.36933933039795e-05	0.000231534360302655	2.34145466490309	NOT
CHD9	0.301217497214452	9.4577335920407	4.344877902166	2.37340313092403e-05	0.000231764861771914	2.33985671693709	NOT
ATF4	-0.170094817177934	13.1567685840698	-4.34156801170819	2.40585643884618e-05	0.000234765302033281	2.32719332732611	NOT
RMND5A	-0.452545205076458	6.7636238219593	-4.3412770147865	2.4087299270427e-05	0.000234844219923264	2.32608036319289	NOT
C15orf41	0.238841367162393	8.66595004982558	4.34098627953814	2.41160412030459e-05	0.000234844219923264	2.32496845928018	NOT
RP11-196G18.24	0.55802276121787	7.60388644756395	4.34096160143997	2.41184823815843e-05	0.000234844219923264	2.32487408173521	NOT
HCG18	0.39739841220031	7.2261739909593	4.3398251810832	2.42311553110246e-05	0.000235591062474012	2.32052848251949	NOT
ARMC2-AS1	-0.170479471367523	12.7035733369186	-4.33981481407803	2.42321854921675e-05	0.000235591062474012	2.32048884392738	NOT
CDC42	-0.639438075717172	9.99883171874419	-4.33962555083513	2.42510001862331e-05	0.000235591062474012	2.31976520284275	NOT
GPN2	-0.230364230159907	8.47807291891279	-4.33934065097383	2.42793485707962e-05	0.000235591062474012	2.31867594611075	NOT
NUDT1	-0.515708877264024	6.9150599047093	-4.33931560724676	2.42818420161915e-05	0.000235591062474012	2.31858019923613	NOT
FKBPL	-0.192674613902874	7.69648486241279	-4.33895309400278	2.43179627001142e-05	0.000235773228946257	2.31719429235009	NOT
RHOA	-0.426925799048951	10.1916509926047	-4.33863652980312	2.43495472065488e-05	0.000235911186870006	2.31598412657574	NOT
ENTPD1	0.454884550510955	8.25004927080233	4.33780052802383	2.44331468352627e-05	0.000236502466506343	2.31278858661317	NOT
NUP155	-0.254946925018958	8.54100637625	-4.33767848817807	2.4445373754242e-05	0.000236502466506343	2.31232214160942	NOT
FBXO15	0.798306356047397	6.81642872361047	4.33738587850358	2.44747136307569e-05	0.000236617910656386	2.31120380918472	Up
LINC01137	-0.364941651305829	6.52259186078488	-4.33667138183421	2.45464980424612e-05	0.000237143246546677	2.30847330894185	NOT
IL17D	0.452009162337062	6.89419580869186	4.33540185936864	2.46745437553041e-05	0.000238210989535404	2.30362262322252	NOT
IPO7	-0.233343379593939	10.5204539200988	-4.33464142406271	2.47515489423943e-05	0.000238784815311545	2.30071763823018	NOT
AC012065.7	0.310992228105362	6.39095697073256	4.33268583472787	2.49506414289788e-05	0.000240519658689878	2.29324884061844	NOT
LTB4R	0.331402891059051	6.84898914591279	4.33252811543032	2.49667651299505e-05	0.000240519658689878	2.29264659542622	NOT
INSIG2	-0.507932672958663	10.0669148221802	-4.33081122617044	2.51429313516206e-05	0.000241787064804538	2.28609185064393	NOT
LOC101929855	0.721963259573271	8.75395813263954	4.33080278822719	2.51438000884133e-05	0.000241787064804538	2.28605964136123	Up
SAMD9	-0.403172940828904	6.73965383205814	-4.3306112053403	2.51635324461112e-05	0.000241787064804538	2.28532834542652	NOT
AC007401.2	0.330161614400621	6.2608465664186	4.33055352046117	2.51694766937704e-05	0.000241787064804538	2.28510816005885	NOT
SMOX	-0.900478122777623	7.87362179815116	-4.33031833277422	2.51937260016341e-05	0.000241849094308059	2.28421046398796	Down
ADCK3	0.341313811810412	11.6959074772093	4.32955976318995	2.52720920657071e-05	0.000242430167571741	2.28131531857388	NOT
YARS	-0.289841642226885	11.1521523573837	-4.32929266514367	2.5299740976703e-05	0.000242473335291767	2.28029601253492	NOT
LOC441081	0.494484129927738	9.47022653970349	4.32906788824331	2.53230314603426e-05	0.000242473335291767	2.27943825238615	NOT
CCDC84	0.373181048037916	10.6693761115349	4.32899964727141	2.53301063866924e-05	0.000242473335291767	2.27917784838378	NOT
CLHC1	0.603872976620979	7.94143519955814	4.32823674863964	2.54093296116223e-05	0.000243060533012513	2.27626689000358	NOT
TTC9C	-0.261487390223776	8.6933438149186	-4.32786269244424	2.54482602870837e-05	0.000243177761157738	2.27483977009533	NOT
AHSA2	0.734928750277079	9.63496623249419	4.32716678536953	2.55208405827813e-05	0.000243177761157738	2.27218496897913	Up
PKN1	-0.2173864636892	8.5818013632093	-4.32706594866008	2.55313739034275e-05	0.000243177761157738	2.27180031743896	NOT
GATS	0.450897398077234	9.19409471473837	4.32705790439157	2.55322143807913e-05	0.000243177761157738	2.27176963209431	NOT
BRAP	-0.243460940443202	7.77290017948837	-4.32704436151567	2.55336294209485e-05	0.000243177761157738	2.27171797208497	NOT
CEPT1	0.461596742059828	8.11148172031977	4.32696266021428	2.55421676547061e-05	0.000243177761157738	2.27140632093148	NOT
LL22NC03-N14H11.1	0.466115387747941	7.56290747647674	4.32691821075725	2.55468140170124e-05	0.000243177761157738	2.27123676961411	NOT
TMEM67	0.325468582747629	8.06588236214535	4.32560334070747	2.56846265361076e-05	0.000244318494405396	2.26622186066414	NOT
STARD7	-0.129755293232324	13.199241069593	-4.32443663798945	2.58075064841224e-05	0.000245315689257815	2.26177308072509	NOT
LDB2	0.594685707944056	9.47993599523256	4.32266983706481	2.59946645371983e-05	0.000246637600409722	2.2550378783358	NOT
RFX3	0.497699405285002	10.3952867431221	4.32266172325403	2.59955270330471e-05	0.000246637600409722	2.2550069528394	NOT
ETAA1	0.191618950296813	9.30563714406977	4.32261018193279	2.60010065024006e-05	0.000246637600409722	2.25481050604049	NOT
GPR176	-0.876093162035431	8.57605193061628	-4.32198626826674	2.60674240618404e-05	0.000247095184987864	2.25243264323246	Down
PCED1A	0.578266387071795	9.16879708643605	4.32061567882942	2.62138995352404e-05	0.000248310478315347	2.24721000916903	NOT
RGL2	0.47865495874188	10.5513259743488	4.32007226382102	2.62721928299068e-05	0.00024868935733769	2.24513969156807	NOT
RRAS2	-0.835934547463714	8.04893964462209	-4.31855981002794	2.64350924079673e-05	0.000250057210230688	2.23937859887647	Down
WDR25	-0.403912019490443	8.42411072822674	-4.31829384596808	2.64638381858049e-05	0.00025009502587056	2.23836568101611	NOT
USP3-AS1	0.354416876693551	7.42368990748256	4.31818244238519	2.64758877530888e-05	0.00025009502587056	2.23794141791216	NOT
AIF1L	0.709036327451438	7.4806213367093	4.31783960950183	2.65130020639118e-05	0.000250271692399134	2.23663584744463	Up
EFCAB4A	0.351341549019891	8.31329389494767	4.31698745707493	2.66054704698712e-05	0.000250970270712671	2.23339105376826	NOT
ACTR3	-0.397243711468532	11.8591493715116	-4.31503459130578	2.68185472221546e-05	0.000252616901696485	2.22595693697751	NOT
CEP152	0.292413200040092	7.14265823543023	4.31476135635254	2.68484900403281e-05	0.000252616901696485	2.22491700801075	NOT
KRT6B	-0.427693607742502	8.49488740291279	-4.31473050838517	2.68518725699014e-05	0.000252616901696485	2.22479960432382	NOT
L3HYPDH	-0.425845366686402	7.73207757768023	-4.31470775382356	2.68543679063798e-05	0.000252616901696485	2.22471300360472	NOT
C5orf24	-0.605238459035431	6.70572564011047	-4.31349655058575	2.69875137365916e-05	0.000253527713107348	2.22010385849148	NOT
ITCH	-0.534467679155556	6.68880893803488	-4.31348765329596	2.69884941415679e-05	0.000253527713107348	2.22007000433661	NOT
ITFG2	0.577885913931313	7.10426560316279	4.3130244304052	2.70395845428754e-05	0.000253832232521619	2.21830752009165	NOT
MIR4458	-0.284694739968298	6.96092821893023	-4.31250555956401	2.70969226909771e-05	0.000254144925592179	2.21633348463553	NOT
MAPKAPK2	-0.281149240237763	11.7095102143605	-4.31238476582898	2.71102878031825e-05	0.000254144925592179	2.21587395414607	NOT
SLC18A2	0.582234250802175	7.35569912597674	4.31181813447092	2.71730666489623e-05	0.000254557887635661	2.21371847990052	NOT
GPR107	-0.392442168849883	7.30233724094767	-4.31120311467131	2.72413643953552e-05	0.000255021946436683	2.21137919171478	NOT
EPOR	0.674804429096349	7.89551566713372	4.3100372087781	2.7371290020486e-05	0.000255899259228865	2.20694528691079	NOT
TYW5	-0.226861380328825	8.87627623930233	-4.30977415275362	2.74006863875336e-05	0.000255899259228865	2.20594502547687	NOT
C5orf66	0.420619421257964	6.72351706852907	4.30970499618663	2.74084196211935e-05	0.000255899259228865	2.20568206813183	NOT
LOC100132057	0.742379772936442	7.21998483545349	4.309687450768	2.7410381919902e-05	0.000255899259228865	2.20561535487852	Up
KLHL3	0.779173145277856	10.1315023732267	4.30873580452898	2.75170171523434e-05	0.000256718472307347	2.20199721923058	Up
MBTPS1	0.292563372413054	9.89059457738372	4.30854528391407	2.75384133883894e-05	0.000256741874614799	2.20127294134087	NOT
SLC25A46	-0.166064200640248	11.1126806867442	-4.30812924840573	2.75851913360806e-05	0.000257001717499208	2.19969144136561	NOT
CCNH	-0.141951835016317	11.501917104593	-4.30765720282202	2.76383591945089e-05	0.000257320696254082	2.1978971750315	NOT
PLAC8	0.618142492510335	8.99071374869767	4.30707448114274	2.77041283717481e-05	0.000257756479779037	2.19568244092328	NOT
AGFG1	-0.292143591652061	10.5377583963663	-4.30470775021873	2.79727966879169e-05	0.0002600781295341	2.18668973741294	NOT
VPS53	-0.512458423316551	6.90065193194186	-4.30422143012702	2.80283117441713e-05	0.000260416159629884	2.18484239069896	NOT
USP46	-0.466743093595183	8.8612150054593	-4.30367266946737	2.80910814721152e-05	0.000260821086373266	2.18275805645154	NOT
TCP11L1	-0.423988849121057	6.64963637715116	-4.30235247240277	2.82426443264853e-05	0.000262049327187656	2.17774447985453	NOT
GNAL	0.502039607392076	8.24865961055814	4.30099344807219	2.83994836244609e-05	0.00026319509844374	2.17258473951824	NOT
LOC101929112	0.742746301151668	9.97873208048256	4.30094702247532	2.84048561330808e-05	0.00026319509844374	2.17240850081352	Up
EIF2S1	-0.381456962152135	10.3341673717849	-4.29997173312603	2.85179450722995e-05	0.000264062961422185	2.16870650465832	NOT
KPTN	0.350807509738772	8.07601570072674	4.29957267071343	2.8564342410741e-05	0.000264312529876925	2.16719194033764	NOT
RAB3IP	-0.196201196183216	10.4314223340988	-4.29917992065772	2.8610076505867e-05	0.000264463000927984	2.16570144327924	NOT
COLGALT2	0.583774408097282	9.06704372705814	4.29909893637815	2.86195155127687e-05	0.000264463000927984	2.16539411931553	NOT
EMC6	-0.287629938259051	8.51204737022674	-4.29772609346596	2.87799803312532e-05	0.000265765130871416	2.16018507895573	NOT
KLHL7	-0.606409815083293	7.4184715098314	-4.29741123786593	2.88169036702875e-05	0.000265925438961451	2.15899059590082	NOT
HMGN3	0.147440968822067	12.4209989100581	4.29660961908128	2.89111152160834e-05	0.000266508848683073	2.15594977208068	NOT
PHTF2	-0.420661084263092	6.35216180220349	-4.29653977869464	2.8919337291807e-05	0.000266508848683073	2.1556848642944	NOT
KDM1A	0.177069925086247	10.6904309126163	4.29613072921941	2.89675383599663e-05	0.000266772187619933	2.15413339017279	NOT
NDUFA12	-0.1235240370676	12.2880874864535	-4.29587386044888	2.89978463094569e-05	0.000266870497552097	2.15315917915941	NOT
CSNK1G3	-0.499867141560529	9.45266173877907	-4.29562620957477	2.90270954247117e-05	0.000266958936473685	2.15221997250903	NOT
DDB1	-0.172502725897902	9.67878067508721	-4.2949709126718	2.91046265973832e-05	0.000267491000228688	2.14973499287582	NOT
MCM2	-0.294117986128516	6.98804312580814	-4.29443570513248	2.91680967156202e-05	0.000267893201794206	2.14770563468427	NOT
DSCR3	-0.36534477944025	9.72142564684884	-4.2930947731841	2.93277007672667e-05	0.000269177202248114	2.14262208357449	NOT
NXT2	-0.691016061126961	9.81915271113954	-4.29268743978074	2.93763490888968e-05	0.000269290457605573	2.14107811088617	NOT
PLEK2	-1.3321550297467	7.97968805481395	-4.2926340055921	2.93827365361022e-05	0.000269290457605573	2.14087558053032	Down
NR2C1	0.301176130062936	10.1640374445058	4.29249404791035	2.93994731911036e-05	0.000269290457605573	2.14034511177951	NOT
KCP	-0.286130817473659	8.79439181758721	-4.29186456495514	2.94748621476921e-05	0.000269799192709481	2.13795941173217	NOT
PSMD6	0.522603044161305	6.76822980836047	4.29168213007191	2.94967457699029e-05	0.000269817809724287	2.13726804763961	NOT
EIF5A	-0.489788960286403	9.4972231353314	-4.29143985548291	2.95258314276569e-05	0.000269902237119126	2.13634994850874	NOT
MOB3C	0.5306007816676	7.62719009080814	4.29123291267316	2.95506971908532e-05	0.000269948001959185	2.1355657719953	NOT
ZBTB11-AS1	-0.29006415942129	6.79486730086047	-4.29091870717217	2.95884897742045e-05	0.000270111713566664	2.13437519871176	NOT
SSBP3	0.199564555904272	9.48091438802326	4.29064545372495	2.96213943196528e-05	0.000270137750597729	2.13333985591798	NOT
TM2D1	0.351305615161304	6.33867148769186	4.29029791171395	2.9663295207418e-05	0.000270137750597729	2.132023114073	NOT
PCBP1	-0.1872916715338	11.5254833972093	-4.2902060043673	2.96743853772635e-05	0.000270137750597729	2.13167491651244	NOT
S100PBP	0.379370012493395	9.14179268373837	4.2900481049727	2.96934478810945e-05	0.000270137750597729	2.13107671731823	NOT
NME1-NME2	-0.25473490058275	12.7812484676163	-4.28995313042025	2.97049193974346e-05	0.000270137750597729	2.1307169163295	NOT
PAN2	0.606289138594252	9.8128606795	4.28990626419751	2.9710581707026e-05	0.000270137750597729	2.13053937098343	NOT
NIFK	-0.244600961646464	10.9956588517733	-4.28969711366101	2.97358635892013e-05	0.000270186894229956	2.12974705588275	NOT
LIG4	-0.28332111782937	7.04841703346512	-4.2893971584375	2.97721578426611e-05	0.0002703359663028	2.1286108037366	NOT
GIMAP7	0.712006384694483	6.49128772056395	4.28844983672614	2.98870618014716e-05	0.000271198151580376	2.12502269870566	Up
ANK3	0.374896282186635	9.15241851662209	4.28705866250355	3.00565730628009e-05	0.000272554368007107	2.11975459612638	NOT
ZMYM4	0.246973284201398	9.35946486360465	4.28678086143134	3.00905326802689e-05	0.000272680407148596	2.11870278241572	NOT
MGA	0.158832850307071	10.2499478373372	4.28630896348456	3.01483038734895e-05	0.000272935456884761	2.11691620212104	NOT
NQO2	-0.295900159797203	9.27571064347093	-4.28622302724759	3.01588358891275e-05	0.000272935456884761	2.11659086912036	NOT
DPY19L2	1.04824672651997	7.62527082134884	4.28380716694441	3.04563618753118e-05	0.000275345839891588	2.10744717008998	Up
TAF1D	0.519608867098056	9.67082680288372	4.28373177916274	3.04656913997608e-05	0.000275345839891588	2.10716190424289	NOT
S100B	0.8819179181338	7.41592279571512	4.28299932972629	3.05564775197126e-05	0.000275868546079004	2.10439053999943	Up
CPED1	0.90614754107599	6.9163866202093	4.28293779777898	3.05641161182211e-05	0.000275868546079004	2.10415773927694	Up
MCF2L-AS1	-0.364966315123232	7.30273701782558	-4.2820253804403	3.06775989676462e-05	0.000276545809274805	2.10070600328408	NOT
POLG	0.169573519847086	10.1007342986744	4.28200738582131	3.06798411231079e-05	0.000276545809274805	2.10063793436716	NOT
CDC42EP2	-0.651759832279099	7.68139702876744	-4.28176070600563	3.07105936242375e-05	0.000276639562050537	2.09970483256195	NOT
H2AFZ	-0.195779055218337	11.4870849331977	-4.28027001623031	3.08970611613993e-05	0.000278134935342319	2.09406700257172	NOT
ASNA1	-0.311731635315462	8.59095897347093	-4.27992868422832	3.09399101660895e-05	0.000278223781214785	2.09277629717265	NOT
ROMO1	-0.199073127571095	11.8618493162791	-4.27975239930727	3.09620623365535e-05	0.000278223781214785	2.09210972956206	NOT
CCDC24	0.369182117290133	6.8764277445	4.27970250205026	3.09683352444618e-05	0.000278223781214785	2.09192106231927	NOT
LOC100129550	0.205993210776999	10.7158947885465	4.27932914851013	3.10153106126547e-05	0.000278328421391425	2.09050942585735	NOT
DMD	0.416750234087179	10.4165068827616	4.27928448947069	3.1020934187303e-05	0.000278328421391425	2.09034057823596	NOT
PPFIBP1	0.21153608850847	10.5070838903023	4.27849766179472	3.11201738787762e-05	0.000278840276778629	2.08736595936915	NOT
HLA-DQB1	0.671281985097436	9.87133454724419	4.27847636275516	3.11228644740649e-05	0.000278840276778629	2.08728544399787	NOT
MIR6840	0.831720052768452	9.73349346012209	4.27834452902726	3.11395232950753e-05	0.000278840276778629	2.08678708870627	Up
BMP2	-1.12664683762735	9.32454456827907	-4.27790584167046	3.1195018422798e-05	0.000279153314957928	2.0851288600579	Down
CTCF	-0.117007407274282	11.4710878292442	-4.27765364245344	3.12269651995903e-05	0.000279255353919757	2.08417561430746	NOT
AK057657	-0.245205528306136	10.9287578692442	-4.27745552529599	3.12520832408038e-05	0.000279296231092864	2.08342681595371	NOT
C19orf40	-0.24406194513007	6.74752428253488	-4.27658417940237	3.13627858218028e-05	0.000280101411087888	2.08013383064494	NOT
CXorf56	-0.17291555920777	7.1279983427093	-4.2758216812421	3.14599677948363e-05	0.000280784860298891	2.07725264396142	NOT
DDA1	-0.498053599771872	8.3744877447907	-4.2748354579513	3.15860921178878e-05	0.000281725557846751	2.07352669806839	NOT
MSANTD3	-0.451059582472416	9.13038530147674	-4.27437712185148	3.16448717722961e-05	0.000281927277071986	2.07179534184472	NOT
ARPC4	0.290513238833411	6.53752440844767	4.27433569757575	3.16501894218974e-05	0.000281927277071986	2.07163886974752	NOT
ATP6V1F	-0.222196795911266	10.1666682129477	-4.27397190167364	3.16969268371257e-05	0.000282158694497086	2.07026475421144	NOT
GDE1	-0.476984645765501	9.13179716527326	-4.27368890547579	3.17333295229826e-05	0.000282297871862501	2.06919589708507	NOT
CITED2	-0.468019499915773	7.27080062552326	-4.27277038238465	3.18517582907806e-05	0.000283166089239098	2.06572709036172	NOT
ARHGAP33	0.747378941468998	8.80381442672674	4.27246800787681	3.18908372019379e-05	0.00028332820267055	2.06458530264925	Up
NKIRAS2	-0.288953566247396	8.66278620098837	-4.26977988994768	3.22402756551863e-05	0.000286153744638772	2.05443763120005	NOT
HDAC4	0.246862835998602	10.58569392725	4.26969800567901	3.22509774727138e-05	0.000286153744638772	2.05412859781459	NOT
NTN1	-0.372946766550893	6.81987553042442	-4.26853651736434	3.24031446123265e-05	0.000287316337061549	2.0497456231701	NOT
SETD2	0.18411221739394	12.1477549261047	4.26797489502682	3.24769695591686e-05	0.000287783212006374	2.04762663733566	NOT
PRO1804	0.7297043060331	6.42561146820349	4.26777329417171	3.25035091716938e-05	0.00028783074929696	2.04686605743064	Up
CDC42BPG	-0.219171040595958	6.46796822779651	-4.26614150119409	3.27190917084654e-05	0.00028955118072472	2.04071085185797	NOT
IGLC1	1.1020915415035	8.14518714569186	4.26577255342108	3.2768024406245e-05	0.000289795547009817	2.03931942445023	Up
HMGCR	-0.396568183315618	10.3428266783953	-4.26540972106048	3.28162144155542e-05	0.000290033031567378	2.03795115467602	NOT
DDX11	0.428465584351204	8.4213986822093	4.26511236016041	3.2855759381753e-05	0.000290193851381526	2.03682985275547	NOT
ACTR3B	-0.33453513108516	8.18565928529651	-4.26413456155257	3.29861155228418e-05	0.000291156018377914	2.0331431686335	NOT
MKS1	0.347583216919814	6.80122394013372	4.26376040904697	3.3036126990985e-05	0.000291408224651823	2.03173264675107	NOT
COG2	0.241201537840093	9.83339095021512	4.26347479579948	3.30743526609545e-05	0.000291556209935379	2.03065597701838	NOT
VPS4A	-0.194462174584303	11.8442954115698	-4.26315265198157	3.31175183370317e-05	0.000291747522200435	2.02944166841463	NOT
SPIDR	0.300617140456874	9.05170046616279	4.26136784123554	3.33576538602882e-05	0.000293672661219494	2.02271523037507	NOT
AF520793	0.41781643100979	7.57945586846512	4.26093824296714	3.34157023338253e-05	0.000293993295678762	2.0210965363326	NOT
LATS1	0.206167157650039	10.0470779863837	4.26065455714383	3.3454087770239e-05	0.000294140630699132	2.02002770138033	NOT
ELF3	-0.743931523113131	10.438746995157	-4.25980952102772	3.35686798494298e-05	0.00029458705098662	2.01684422215915	Down
SPRYD7	-0.241803977142812	8.01599351326744	-4.25967990435617	3.35862898970338e-05	0.00029458705098662	2.01635596608234	NOT
IKZF4	0.3774962099885	9.32311306062791	4.25967165442377	3.35874110531949e-05	0.00029458705098662	2.01632488962319	NOT
SDCCAG3	0.201323508387568	7.71555925763954	4.25956991548754	3.36012402036657e-05	0.00029458705098662	2.01594165580819	NOT
GRAMD1C	0.508709388624241	8.75364722351744	4.25948180539922	3.36132212227064e-05	0.00029458705098662	2.01560976556719	NOT
FAM95B1	0.261634651173893	7.10290529169767	4.25897492041583	3.36822258879099e-05	0.000295001608565953	2.01370055480601	NOT
OLFML3	0.885133763547784	8.05834439545349	4.25857404156178	3.37368955278526e-05	0.000295290161564778	2.01219075150918	Up
USP30	-0.221187599770008	7.09021918609302	-4.2577630050852	3.38477602937217e-05	0.000295886744245047	2.00913654851407	NOT
MRPL48	-0.192914805978554	9.94427369004651	-4.25775694308599	3.38485902524129e-05	0.000295886744245047	2.00911372198562	NOT
EMILIN3	0.654866364823	7.51683850074419	4.25757252565361	3.38738484797411e-05	0.00029591723803671	2.00841930849852	NOT
FAM160A2	0.385776794632324	9.19966674997093	4.2569847277147	3.39544751674474e-05	0.000296431073186328	2.00620614983475	NOT
ZSWIM8	0.355484715618494	10.8306514404244	4.25627100303934	3.40526220648229e-05	0.000296902748121016	2.00351918618823	NOT
ZKSCAN8	0.222593182637762	9.92489384089535	4.25623995247462	3.40568981052806e-05	0.000296902748121016	2.00340229816533	NOT
CRTC2	0.24806764717669	7.51576615615116	4.25611558773285	3.40740297998076e-05	0.000296902748121016	2.00293414129355	NOT
KIAA1958	0.361191096936907	8.46495837009884	4.25538408974766	3.41749635196702e-05	0.00029759146644643	2.0001807234077	NOT
FAHD1	-0.312531669639005	8.66010697202907	-4.2546463220421	3.42770524407871e-05	0.000298289355843546	1.99740409151528	NOT
NMUR1	-0.14155017094965	7.11125003501744	-4.25398970057365	3.43681583839119e-05	0.000298744292205821	1.99493318407388	NOT
CALCA	0.642679103358974	6.1485019844593	4.25395279615021	3.43732857360335e-05	0.000298744292205821	1.9947943195415	NOT
GPR153	0.22819467112805	6.9453632759593	4.25368040912026	3.4411152765626e-05	0.000298882300027575	1.99376940741966	NOT
RPL36A	-0.147452482836052	13.4071217050581	-4.25344486918818	3.44439295575666e-05	0.000298975947941253	1.99288318265164	NOT
IKBKB	0.190061912656255	10.2715962292035	4.25185648248073	3.46657452422969e-05	0.000300635517546841	1.98690787002476	NOT
MRPS5	0.226400890309246	11.1802725826744	4.25175933249367	3.4679356397664e-05	0.000300635517546841	1.98654246219023	NOT
ADPRHL2	0.244223838021756	11.1680144922674	4.25091008192611	3.47985584493639e-05	0.000301436221786771	1.98334848328482	NOT
MECR	-0.239242256812587	6.81654484478488	-4.25078554135622	3.481607211103e-05	0.000301436221786771	1.98288013708066	NOT
IGLL3P	0.429535235522299	7.07480246980233	4.24934541877086	3.50192053206867e-05	0.000302907860530778	1.97746522681484	NOT
CDC123	-0.16311896199798	10.3792537406919	-4.24926476317525	3.50306155193396e-05	0.000302907860530778	1.9771620026962	NOT
ATL3	-1.04636652273877	7.88028284902326	-4.24894905836073	3.50753119585266e-05	0.000303101535570408	1.97597515733668	Down
TMX1	-0.387487031956176	7.36842274301163	-4.24842944857824	3.51489955547467e-05	0.000303545296426729	1.9740219161368	NOT
CYAT1	0.950857299072883	7.54655775924419	4.24803365532682	3.52052207274304e-05	0.000303837819268547	1.97253423701622	Up
NIP7	-0.395479048867444	9.18556520617442	-4.24716095097786	3.53294989827221e-05	0.000304716928725978	1.96925437324059	NOT
SPARCL1	1.03671411105191	9.69603880776163	4.2453052083803	3.5595166023991e-05	0.000306813628258788	1.96228178450959	Up
ATG12	-0.359598402321212	8.3260262904593	-4.24350859834807	3.58541899477304e-05	0.000308850446108682	1.9555337133201	NOT
UTP3	-0.213663710995649	10.3454211157849	-4.2429576655928	3.59339809849918e-05	0.000309341737510445	1.95346486971198	NOT
FBLN5	0.764673324766122	6.98637174324419	4.24258017630959	3.59887505350094e-05	0.000309617143052141	1.95204745996924	Up
UBE2H	-0.51355022043108	8.85273931168605	-4.242112108077	3.60567731320052e-05	0.00030970257089439	1.95029008237912	NOT
CNOT8	-0.415433438659051	8.64224098284302	-4.24200303489916	3.60726420084936e-05	0.00030970257089439	1.94988058598658	NOT
PML	-0.232102279034032	6.99299859416279	-4.24200256865125	3.60727098564867e-05	0.00030970257089439	1.94987883555763	NOT
GMFB	-0.572070496103651	7.91620566998256	-4.24179638586174	3.61027253787891e-05	0.00030970257089439	1.94910478115897	NOT
U2AF1	-0.120683991325561	12.0932778094186	-4.24172858939946	3.61126002256755e-05	0.00030970257089439	1.94885026532674	NOT
MRPS17	-0.454352935130691	8.90473797803488	-4.24082381050908	3.62446330447852e-05	0.000310638900994808	1.94545393355721	NOT
MCTS1	-0.16923087271018	11.2692609927326	-4.24024148856532	3.63298546767278e-05	0.000311173103100669	1.94326833978864	NOT
TMEM120B	0.296722517096348	6.84355653431977	4.23950663583823	3.64376727947594e-05	0.000311810851789716	1.9405106066637	NOT
CARS	-0.260352101445688	9.89902244781977	-4.23942145223277	3.64501907962818e-05	0.000311810851789716	1.94019095711666	NOT
ZGLP1	0.505488110990211	6.67537646998837	4.23922038788604	3.64797541767326e-05	0.000311867483348633	1.93943648824643	NOT
LINC01279	0.874396230266045	6.54098770347674	4.23863970856334	3.65652630068045e-05	0.000312402023916715	1.93725772347833	Up
COX10-AS1	0.327409059511887	7.55697126901744	4.23839594844616	3.66012154518415e-05	0.000312512764847287	1.93634318372273	NOT
PGM2	-0.314047412810101	7.58442294573837	-4.23821100325359	3.66285158038484e-05	0.000312514570949706	1.93564933421912	NOT
SWAP70	-0.567191396718882	9.35093297287209	-4.23808309150524	3.66474086731282e-05	0.000312514570949706	1.93516946847377	NOT
ETS1	-0.821916035891065	9.97744526863372	-4.2363598913297	3.69028409197439e-05	0.000314495496314783	1.92870595618128	Down
CFL1	-0.521363136888578	9.89419789561628	-4.23579185694614	3.69874144105288e-05	0.000315018749425011	1.92657579337384	NOT
ZMPSTE24	-0.179412243715618	12.223871201686	-4.23530382017727	3.70602254313763e-05	0.000315441229986661	1.92474581033156	NOT
MIR3658	-0.58462465677467	10.0367222757384	-4.23479547653765	3.7136212001398e-05	0.00031581655300202	1.92283986374557	NOT
RALY-AS1	-0.377340170511578	7.04978793163953	-4.23469807480329	3.71507885124866e-05	0.00031581655300202	1.92247469384236	NOT
NUDT22	-0.218096315780884	9.76173634589535	-4.23342101177905	3.7342413044059e-05	0.000317231917043556	1.91768746952557	NOT
VIPR1	0.88978946384056	7.09824516856977	4.23327781132193	3.73639593310331e-05	0.000317231917043556	1.91715073799822	Up
MIER1	-0.336343577558663	7.06927743226744	-4.23283268021816	3.74310108756166e-05	0.000317545533158	1.91548242972072	NOT
RP11-539I5.1	0.439388139194872	7.3540175384593	4.23272254060045	3.74476193373262e-05	0.000317545533158	1.91506965893329	NOT
HDAC9	0.355361950902875	9.48848814816279	4.23226989433546	3.75159500816926e-05	0.000317694859134866	1.91337336525596	NOT
MRPL1	-0.153250235216782	10.5839833666279	-4.2322419264008	3.75201759896617e-05	0.000317694859134866	1.91326856010926	NOT
TMOD3	-0.684999183739394	7.39760889400581	-4.23214155998311	3.75353449400864e-05	0.000317694859134866	1.91289245838344	NOT
TTLL6	1.01619868262704	7.05459705444767	4.23182518662137	3.75831986939278e-05	0.000317779807837914	1.91170696382432	Up
HIPK2	-0.493590875824865	7.16528207006395	-4.2317661297556	3.75921379388924e-05	0.000317779807837914	1.91148567753206	NOT
HAUS1	-0.242382722574204	9.31314205897093	-4.23081228787935	3.77368001688368e-05	0.000318804428026724	1.90791197355754	NOT
FUCA2	-0.194653535420358	11.2195747388953	-4.22848886324763	3.8091410985254e-05	0.000321600341318359	1.89920965311576	NOT
CPPED1	-0.657226060429526	7.97165518232558	-4.22811139252271	3.81493225970717e-05	0.00032188934951086	1.89779621153339	NOT
POLA2	-0.216802143428439	7.39175814861628	-4.22733822844427	3.82682048233471e-05	0.000322653957099772	1.89490141148512	NOT
SLC35A1	0.382388308338616	9.35787517876163	4.22721350841285	3.82874150520071e-05	0.000322653957099772	1.89443448780744	NOT
ZNF582	-0.356748804843511	6.34422252460465	-4.22628396455522	3.84308808526877e-05	0.00032366230695823	1.89095483538949	NOT
RNF126	-0.17814768857063	6.54039203781395	-4.22604487922051	3.84678644170206e-05	0.000323750683311334	1.8900599437301	NOT
GET4	-0.302592843990677	7.67175359806977	-4.22590828369377	3.84890093600468e-05	0.000323750683311334	1.88954868772708	NOT
GUSBP4	0.530516591440869	6.04988521152326	4.22501496639718	3.86275691959175e-05	0.000324715243092212	1.88620546762007	NOT
CXCL8	-2.21023605274064	9.61280043701163	-4.22447963804355	3.87108311217923e-05	0.00032521404662455	1.88420228654633	Down
ANAPC4	0.289575415185704	11.6830855783721	4.22423211782261	3.87493870734767e-05	0.000325244107593601	1.8832761432991	NOT
SERINC3	-0.199163501187259	10.4725513426279	-4.22414950359766	3.87622639815812e-05	0.000325244107593601	1.88296703645982	NOT
LUM	0.559782086261847	11.4057003695523	4.22388153530874	3.88040598453346e-05	0.000325295700841785	1.88196444815061	NOT
C2orf42	0.339942500814142	8.45197443908721	4.22375546144671	3.88237389071789e-05	0.000325295700841785	1.88149276763457	NOT
CTTNBP2	0.455636012104895	8.63056885908721	4.22365001097787	3.88402061698092e-05	0.000325295700841785	1.88109825420978	NOT
ABHD11	-0.240701184146541	8.87346891807558	-4.22343129556876	3.88743823324096e-05	0.000325381452613573	1.88028001705105	NOT
TBRG1	-0.193803593544211	6.5102770478314	-4.22307443782151	3.89302062404021e-05	0.000325648180569715	1.87894504843566	NOT
PDSS2	0.297694796440248	8.24907451314535	4.22291081062317	3.89558283963517e-05	0.000325662100486844	1.87833296614479	NOT
RP11-95O2.1	0.595449815414607	6.98861389288953	4.2220011232791	3.90985697106795e-05	0.00032665449175001	1.87493043655045	NOT
POFUT2	0.32542451358135	9.5499100137907	4.22172292766366	3.91423219659689e-05	0.000326819153859592	1.87389001170929	NOT
SMARCA4	-0.24887716418881	6.7049860023314	-4.22139946713598	3.919325203603e-05	0.000326932947634779	1.87268037005086	NOT
IFT88	0.334451545616007	9.53686047713372	4.2213309154566	3.9204053898675e-05	0.000326932947634779	1.87242401772581	NOT
RBM42	-0.226809282855322	9.59993534910465	-4.22072085111937	3.93003089114559e-05	0.000327534702043789	1.87014280066459	NOT
KXD1	-0.20294563289868	9.56951195786628	-4.21974707557648	3.94544186518304e-05	0.000328617593587212	1.86650210788877	NOT
ENTPD4	0.176148251449885	10.6756385413953	4.21954978990491	3.94857114845029e-05	0.000328621240158364	1.86576459086541	NOT
SBNO1	-0.260211833003574	6.53723863147674	-4.21943954831277	3.95032080055004e-05	0.000328621240158364	1.86535248461636	NOT
SDC4	-0.987030324797047	11.3146526497616	-4.21868983871859	3.96223919543983e-05	0.000329411115496108	1.86255014318905	Down
ZNF280B	-0.348286401363171	7.15616498383721	-4.21824418299275	3.9693402445681e-05	0.000329518388938503	1.86088451610385	NOT
CDCA4	-0.415080668039472	9.6117641917093	-4.21820378022373	3.96998462159654e-05	0.000329518388938503	1.8607335187959	NOT
TNFRSF1B	0.394835520747008	7.39694375187791	4.2181525368034	3.97080203841144e-05	0.000329518388938503	1.86054200839171	NOT
PLEKHN1	-0.207424572774204	6.77993254510465	-4.21768489863604	3.97826908383209e-05	0.000329936617794568	1.85879440597671	NOT
UQCRFS1	-0.132465211209011	11.8039897978488	-4.21415935101495	4.03499775521076e-05	0.000334283480110112	1.84562418225822	NOT
ATP5C1	-0.127183584780108	12.5638224610465	-4.21412214047865	4.03560060958357e-05	0.000334283480110112	1.84548522405179	NOT
TRAC	0.436746615371562	6.38859653734884	4.21380680213323	4.04071292323557e-05	0.000334503110630579	1.84430767129074	NOT
PLA1A	-0.482785079939548	8.6303980275407	-4.21364815525964	4.04328727400411e-05	0.000334512501007534	1.84371527085321	NOT
TEX30	-0.320156375212278	7.94859903442442	-4.21326273091352	4.04954806715982e-05	0.000334826684166079	1.84227613982006	NOT
ERF	-0.288186029078476	7.17830410932558	-4.21281484113187	4.05683519948519e-05	0.000335225294021898	1.84060390354574	NOT
RP11-5C23.1	0.279095456825174	7.64297100080233	4.21212807867054	4.06803315472966e-05	0.000335946383184935	1.83804009396271	NOT
TMEM110	-0.319160910472261	7.03332546755233	-4.21155774877254	4.07735510789571e-05	0.000336511766737258	1.83591120515673	NOT
CAPN3	0.564374169770008	8.90615637747674	4.2099620131706	4.10354591343343e-05	0.000338385548901759	1.8299559894859	NOT
KDM2A	-0.15032743040979	6.31469036698256	-4.2098714182724	4.10503766746855e-05	0.000338385548901759	1.82961794800516	NOT
TES	-0.870342022148252	9.67207970141861	-4.20957918689416	4.10985314705484e-05	0.000338577174714645	1.82852756986381	Down
LYRM2	-0.280461395671328	9.85763548627326	-4.20911701544262	4.11747999053502e-05	0.000338644300788251	1.8268032336689	NOT
HNRNPH2	-0.1293066399021	11.5320829880814	-4.20908598221342	4.11799259197239e-05	0.000338644300788251	1.82668745588638	NOT
OGFOD1	-0.25094658001057	10.038355533186	-4.20895138260835	4.12021659167591e-05	0.000338644300788251	1.82618530395724	NOT
TOMM70A	-0.174437074425329	9.43218361526163	-4.20892617544736	4.12063321933176e-05	0.000338644300788251	1.82609126482368	NOT
GOLGA8CP	0.302494610403886	9.55892102337791	4.20703529160703	4.15200124108446e-05	0.000341016029426351	1.81903833446927	NOT
TXLNG	0.315523744002486	8.1634663847907	4.20671188209872	4.15738914208749e-05	0.000341252358746348	1.81783228500366	NOT
PHF14	-0.401951696675214	7.71153732187791	-4.2064216110677	4.16223066390609e-05	0.00034144358125815	1.81674987844589	NOT
TYK2	0.273159762095881	9.56911913199419	4.20556712447331	4.17651425667337e-05	0.000342408674855013	1.81356389012701	NOT
ARFGEF2	-0.351424695715463	6.72925726608721	-4.20415164909773	4.20027860619606e-05	0.000344029947256004	1.8082873840173	NOT
GPR173	0.329405924736131	6.9229013611686	4.20408792398278	4.20135152243777e-05	0.000344029947256004	1.80804986796771	NOT
PRRC2B	0.237434166510488	10.703306795343	4.20319049808413	4.21648903371255e-05	0.000345061622126759	1.80470529425984	NOT
VAV2	0.166643798965346	8.10547166189535	4.20189871322322	4.23837014005281e-05	0.000346643593945474	1.79989201716152	NOT
COPE	-0.23207678530443	9.43913873840698	-4.20151828591462	4.24483475408714e-05	0.000346963552689757	1.79847474764442	NOT
CCT8	-0.10373346805905	12.0947859090698	-4.20109476307299	4.25204279126319e-05	0.000347343856139666	1.79689704926258	NOT
KIAA0391	-0.211820845962705	10.4538836518256	-4.20025520663178	4.26636604107972e-05	0.000348304586164544	1.7937699316786	NOT
OSGEP	0.453295662494638	9.79060454388953	4.2000272521187	4.27026302100151e-05	0.000348413476857584	1.79292095091238	NOT
DKFZP586I1420	0.314052230925718	8.9147378880407	4.19972270532851	4.27547469409885e-05	0.000348463374799423	1.79178677242964	NOT
TOMM22	-0.42219269750878	7.39927442943605	-4.19968714156027	4.27608368937261e-05	0.000348463374799423	1.79165433189731	NOT
CREB3	-0.225016514386169	8.56276550375	-4.19954227566609	4.27856523607913e-05	0.000348463374799423	1.79111485637048	NOT
ZCCHC17	-0.129900784335664	10.0225316366512	-4.1992902892089	4.28288503716427e-05	0.000348606325210622	1.79017650349261	NOT
SLBP	-0.212178977772182	9.52889729106977	-4.19831140158147	4.29970572646659e-05	0.000349721764602781	1.78653173192735	NOT
TSC1	0.37353514011282	9.97586711568605	4.19819357544239	4.30173464589016e-05	0.000349721764602781	1.78609306669568	NOT
LOC102725017	0.461991051624087	7.55146486826163	4.19731896381991	4.31682377549598e-05	0.000350412819852325	1.78283721016176	NOT
SLC31A1	-0.279576914158198	8.88300122944186	-4.19727619934014	4.31756286159465e-05	0.000350412819852325	1.78267802785471	NOT
AP1AR	-0.448246171501942	8.47203486809884	-4.19725272514901	4.31796861070142e-05	0.000350412819852325	1.78259065038506	NOT
PLEKHB1	0.812113079278011	7.28205963380233	4.19708139217352	4.32093118966363e-05	0.000350418559077126	1.78195291336738	Up
MED28	-0.23044795529526	9.27793660678488	-4.1969505348188	4.32319520026734e-05	0.000350418559077126	1.78146584923381	NOT
PKD2	0.268288305591762	10.3206711944593	4.19659141941519	4.32941421948729e-05	0.000350713513024378	1.7801292490225	NOT
UNC5C	0.700962711630768	7.51781945090698	4.19588430107793	4.34168484756695e-05	0.000351498047248229	1.77749767901645	Up
TEN1	-0.282904748601709	7.62471607365116	-4.19507367975932	4.3557925024056e-05	0.000352430282649996	1.7744813600932	NOT
GFPT1	-0.408328390147631	8.8075786892093	-4.19392972298395	4.37577600598428e-05	0.000353836545207283	1.77022550399566	NOT
NME9	0.494916882273969	6.5151440695407	4.19312013428354	4.38997148897819e-05	0.000354773379605711	1.76721416355155	NOT
LIPH	-0.407891931265113	7.91009319970349	-4.19238864439576	4.40283545352723e-05	0.000355601558644062	1.76449372376509	NOT
SIDT2	0.272996634320747	8.6045990732907	4.19215474543306	4.40695639956084e-05	0.000355723030517996	1.76362392538797	NOT
C1orf162	0.619316239097901	7.78701889101744	4.19177655938908	4.4136272738952e-05	0.000356050062516662	1.76221765083681	NOT
NUDT9	0.277222789494948	11.11963859	4.19023824761948	4.44086146542458e-05	0.000357865507803579	1.75649853933494	NOT
SNRNP70	0.291342954132247	10.2249877827965	4.19020808151906	4.44139712840902e-05	0.000357865507803579	1.75638640527646	NOT
SLC30A5	-0.428928928419892	8.69074141522093	-4.189839434855	4.44794822599069e-05	0.000358037989480429	1.75501611702384	NOT
YWHAG	-0.160969946587412	12.7581430227326	-4.18979121884874	4.44880573995766e-05	0.000358037989480429	1.75483690160972	NOT
RBM39	0.185500284957266	12.5292376566279	4.18955175514671	4.4530669074837e-05	0.000358168866706662	1.75394685707214	NOT
COA6	-0.206238098031702	10.4895844893372	-4.18900368826596	4.46283425393586e-05	0.000358631174185998	1.75190994380114	NOT
LOC283588	0.364641170581662	6.7217764671686	4.1889332293374	4.46409142001551e-05	0.000358631174185998	1.75164809593483	NOT
ARSD	-0.18821230848749	6.72573102378488	-4.18848092514637	4.47216974630951e-05	0.000359067946613025	1.74996727417748	NOT
AKAP17A	0.279553856574669	9.83882069789535	4.18604360775719	4.51594246139681e-05	0.000362368393611375	1.74091241420474	NOT
RP11-388M20.6	-0.382616602361306	6.87035466702907	-4.1854639596123	4.52641274949473e-05	0.000362912838689009	1.73875959630073	NOT
OMA1	0.474976606710335	9.62964240463372	4.18533076857654	4.52882188191762e-05	0.000362912838689009	1.7382649578522	NOT
TTC18	1.02216531834654	8.17250217102326	4.18522012675337	4.53082408138884e-05	0.000362912838689009	1.7378540712827	Up
RAP1B	-0.141344590574979	13.0327425842442	-4.18494115165854	4.53587623772833e-05	0.000362912838689009	1.73681809056421	NOT
UCHL5	-0.292295286386479	7.95678793464535	-4.18493008557825	4.53607675224473e-05	0.000362912838689009	1.73677699756325	NOT
HSPE1-MOB4	-0.196070241183061	9.53145016138953	-4.18465981686819	4.54097658472972e-05	0.000362983259755729	1.73577340374239	NOT
MTMR2	-0.23934440143279	11.5561340933721	-4.18458699414426	4.54229768884349e-05	0.000362983259755729	1.73550299875349	NOT
BRE	-0.144115642413364	10.4872464131977	-4.18443706026309	4.54501885298213e-05	0.000362987316501681	1.73494627699596	NOT
PVRL1	-0.263448275310645	7.78831109448837	-4.18409839567043	4.55117104892954e-05	0.000363265226471516	1.73368883589014	NOT
OBSL1	0.393717487645687	9.93521855055814	4.1839241101617	4.55434023102407e-05	0.000363304851879755	1.73304175651015	NOT
DLL1	0.387806967266356	6.98897844590116	4.18330953725865	4.56553238940654e-05	0.000363984057297379	1.73076017230032	NOT
FAM104B	-0.13768241744802	8.53206261668605	-4.18314844801895	4.56847037947496e-05	0.000364004794069186	1.73016217807544	NOT
UBAC2	-0.19185344634825	10.4750878676337	-4.18285210554734	4.57387987965492e-05	0.000364222315197125	1.72906214661015	NOT
ZNF334	0.466741238040403	8.55260720947674	4.18262798181511	4.57797515188833e-05	0.000364334989693314	1.72823023506401	NOT
EPHX1	0.456425542358973	10.8961449017209	4.1814276918558	4.59996705516108e-05	0.000365870989940343	1.72377556520295	NOT
ZBTB7A	-0.217125192751049	7.01176886731977	-4.17979846460254	4.62997973946892e-05	0.000368042775430416	1.7177306268489	NOT
DOHH	-0.217477674593473	8.61790994443605	-4.17650814276838	4.69116422717203e-05	0.000372688459029511	1.70552833787795	NOT
PRSS23	-0.555084187685935	10.674575558936	-4.1755135919433	4.70980987743905e-05	0.000373951201308581	1.70184154081061	NOT
CCDC94	-0.232664036602954	8.36943439444186	-4.17435164335658	4.73168364912644e-05	0.000375366758915053	1.6975351029965	NOT
SLC24A2	0.997233170205439	5.98740235386046	4.17427333134519	4.73316136820718e-05	0.000375366758915053	1.69724489638271	Up
C20orf24	-0.332484799538462	11.4602618577326	-4.17411501577203	4.73615007344578e-05	0.000375384769378125	1.69665822814358	NOT
IFI35	-0.272155739411811	9.19880466837791	-4.17393298881687	4.73958863630035e-05	0.000375438393550295	1.69598371521503	NOT
ZNF557	-0.479252157885936	6.78870875111628	-4.17378032085608	4.74247443672612e-05	0.000375448194632604	1.69541801238635	NOT
SLC25A27	0.811075829894327	7.84796367647674	4.17224375958342	4.77161295083244e-05	0.000377535127128436	1.68972530305698	Up
EIF1AX	-0.493872837933178	10.7141820504884	-4.17111120175485	4.79319968690017e-05	0.000379022474369017	1.68553044970819	NOT
WDR73	0.385736287708934	8.70172253880814	4.17069018095802	4.80124819836978e-05	0.00037943817883977	1.68397127670504	NOT
AF131215.8	0.277304143637607	8.0886219697907	4.17033009625994	4.80814206727153e-05	0.000379762202907739	1.68263787067334	NOT
DNAJC11	-0.226844862299612	7.65588053154651	-4.16861558596246	4.84109663303221e-05	0.000382143011224198	1.67629026186129	NOT
CCT4	-0.121980994432013	11.8297055255233	-4.16797060061216	4.85354970364584e-05	0.000382903662923145	1.67390288963568	NOT
UROS	-0.505395664716239	8.08141398348256	-4.16757019684631	4.86129591376567e-05	0.000383240208163106	1.67242097146587	NOT
NDUFA4	-0.383814747815072	12.3998034028488	-4.16745873183124	4.86345441831353e-05	0.000383240208163106	1.67200845337886	NOT
LRRC48	0.628152827294327	7.41358560087791	4.16677627906844	4.87669001763129e-05	0.000384060529604068	1.66948297634598	NOT
PWP1	-0.368401443021291	8.6164263320814	-4.16591348773381	4.89347243504543e-05	0.00038515906664489	1.6662906211063	NOT
HLA-DPA1	0.888355357959595	9.4613641045	4.16564972053506	4.89861406382341e-05	0.000385340630610831	1.66531478126974	Up
COX7C	-0.0737081946138311	13.2046216352326	-4.16292158099946	4.95209774955769e-05	0.00038932252579374	1.65522463057023	NOT
JUP	-0.500826587907691	10.0438182394767	-4.16161619571508	4.97788617515465e-05	0.000391123738606227	1.65039850181049	NOT
LOC102724362	-0.276473174593007	7.81423603475581	-4.16089469821969	4.99219470162607e-05	0.000391384364433152	1.64773158723381	NOT
CCNB1IP1	-0.202595950735821	10.6475659551105	-4.16088858259892	4.99231615272503e-05	0.000391384364433152	1.64770898330268	NOT
HERC2	0.355917773013208	11.3573435831395	4.16082887442809	4.99350205535398e-05	0.000391384364433152	1.64748829749526	NOT
PPARD	-0.40555111516861	7.4703185497093	-4.16078687630553	4.9943363685988e-05	0.000391384364433152	1.6473330708751	NOT
EPRS	-0.464485035389588	7.47978622618605	-4.16072329291894	4.99559973730243e-05	0.000391384364433152	1.64709806674023	NOT
RAB1A	-0.569787032134733	9.83229546335465	-4.15935099480821	5.02294116255933e-05	0.00039329976510754	1.64202676536889	NOT
ANKRD10	0.243545164245998	10.400643049157	4.15916109711064	5.02673590064094e-05	0.000393370299927532	1.64132510913405	NOT
NAMPT	-1.02963122471204	7.80073229945349	-4.15889146113703	5.03212876306094e-05	0.000393565743822136	1.64032887130954	Down
SCAF1	-0.18738934278586	7.02707975244767	-4.15708876573288	5.06832599455724e-05	0.000396168805313494	1.63366970894795	NOT
PCF11	0.240112882228593	10.325736911843	4.1558635769587	5.09306911498575e-05	0.000397873621770546	1.62914519722466	NOT
TKT	-0.459678289280342	10.2724795642384	-4.15571930120752	5.09599040316723e-05	0.000397873621770546	1.62861247122446	NOT
CDC42SE2	-0.695591673886557	9.37291644993023	-4.1544760801237	5.12122953949959e-05	0.000399449133326108	1.62402260555729	NOT
GABBR1	0.548907796929293	9.60485419993023	4.15443591529295	5.12204693141621e-05	0.000399449133326108	1.62387433906245	NOT
SLCO2A1	0.906138880317793	8.74068569386628	4.15341337276733	5.1428986835328e-05	0.000400845308516407	1.62010006619828	Up
ACADVL	0.416675707664334	10.7380786472791	4.15247561164908	5.16209288151289e-05	0.000402110765263065	1.61663939125671	NOT
OBFC1	-0.32698812942362	10.32629092425	-4.15178364878436	5.17629994080109e-05	0.000402877613267737	1.61408620748138	NOT
IGF2BP2	-0.506841183224709	9.76356410730814	-4.15170753240039	5.17786500683246e-05	0.000402877613267737	1.6138053766603	NOT
LOC102606465	0.257214261190366	9.04709949630232	4.15143532767155	5.18346564287757e-05	0.000403082657229032	1.61280111363904	NOT
WNT4	0.459800504867754	7.85181146155814	4.15055499368024	5.20161826626707e-05	0.000404262990813998	1.60955360550377	NOT
CRB3	-0.396783840653302	7.63559131946512	-4.15037865671465	5.20526165954038e-05	0.000404314981360757	1.60890317457997	NOT
STARD9	0.643081864670551	7.42574319373837	4.15003453941231	5.21237867917801e-05	0.000404636569880449	1.60763393916889	NOT
LOC388692	0.229542364217094	6.25403863258721	4.14967089016968	5.21990976560302e-05	0.000404989916916906	1.60629275556114	NOT
LOC150776	0.375046619773737	10.3548614656279	4.14851766993143	5.24386152630416e-05	0.000406616142196534	1.60204016827271	NOT
L3MBTL1	0.812883551874746	6.87635335780233	4.14679655747202	5.27980357835021e-05	0.000409169726570778	1.59569522368474	Up
AAAS	0.400421353183682	8.80916652451744	4.1458350329181	5.29998552202611e-05	0.000410499733338467	1.59215146061155	NOT
ZMAT1	0.720567246393006	9.77598890452907	4.14464858201125	5.32499019691991e-05	0.000412201547532645	1.58777963807048	Up
APMAP	0.222416653058273	12.0333387336628	4.14446834328455	5.32879861300459e-05	0.000412261579661761	1.58711558529247	NOT
TP53RK	-0.329712781685936	8.08958229790116	-4.14400436596562	5.33861436097613e-05	0.000412786035317113	1.58540626373966	NOT
TUBGCP6	0.521489237325563	6.77995653377907	4.14325764764142	5.35444797676434e-05	0.000413774936601237	1.58265563362189	NOT
TSGA10IP	-0.142204779722455	6.46326178987209	-4.14291991478161	5.36162408607994e-05	0.000414094069330026	1.58141168499457	NOT
MED12	0.247685566574514	8.46195145418023	4.1421411579212	5.37820607224078e-05	0.000414484166796163	1.57854365704118	NOT
HLA-DRB1	0.639919214505517	9.65682767487791	4.14209089376899	5.37927802353159e-05	0.000414484166796163	1.57835855786672	NOT
GLMN	0.279314581237917	9.27445018956977	4.14201733892022	5.38084704858903e-05	0.000414484166796163	1.57808769333323	NOT
FAM149B1	0.240074503815385	7.78105844432558	4.14200769282001	5.38105284547553e-05	0.000414484166796163	1.57805217201663	NOT
ZDHHC4	-0.186670311871175	10.6733813223547	-4.14196699327909	5.38192124178053e-05	0.000414484166796163	1.5779022985863	NOT
GCC1	-0.14161364708609	9.32778806984302	-4.14166725287386	5.38832085729115e-05	0.000414742046507127	1.57679856083177	NOT
NDUFS4	0.431564494869309	6.32635256832558	4.14084160636082	5.40598647349199e-05	0.000415866293911582	1.57375860883841	NOT
ERICH3	0.877902406011965	6.29391525876163	4.14029743918911	5.41765977614998e-05	0.000416528559599586	1.571755306795	Up
EARS2	-0.248253166298524	6.4323819709593	-4.13981961220081	5.42792982949894e-05	0.000417082250833121	1.56999640686147	NOT
LOC646014	0.458212478413986	8.53899177212791	4.13945656169878	5.43574539910363e-05	0.000417446820395568	1.56866011418709	NOT
C1QB	0.639593245498524	6.23841043106395	4.13869187004475	5.45224249484153e-05	0.000418477313565109	1.56584579905462	NOT
BDNF	0.502116754523387	6.38104849947674	4.13846178140187	5.45721567513231e-05	0.00041855295344511	1.56499908053295	NOT
MST1	0.473525054418958	9.35596735903488	4.13834274480716	5.45979025620876e-05	0.00041855295344511	1.56456104488536	NOT
FAM92A1	0.323975782430459	10.0044785466512	4.13821910949509	5.46246552940208e-05	0.00041855295344511	1.56410609755504	NOT
CREB3L4	0.245307025866045	8.83292060888372	4.1371555910717	5.48553018287134e-05	0.000419796005941333	1.56019307026289	NOT
BZRAP1	0.563882095413675	8.46578491494767	4.13707872467372	5.4872007950533e-05	0.000419796005941333	1.55991028573278	NOT
FLJ31306	0.308229139191297	9.8966886462093	4.13704410498697	5.48795337716287e-05	0.000419796005941333	1.55978292443214	NOT
SRPX	0.674400379991607	7.23176801945349	4.13644776412945	5.50093246136484e-05	0.000420552165058111	1.5575892006493	NOT
NFKBIE	-0.451115345297124	7.98619040723837	-4.13602429765948	5.51016681855854e-05	0.000421021346625442	1.5560315760248	NOT
UPF3B	0.2517924495554	9.51120288577326	4.13494929433807	5.53367554783982e-05	0.000422580065852734	1.55207800541649	NOT
KIAA0141	0.324094223986325	6.33399233713954	4.13460516235258	5.54122143376251e-05	0.000422918713919898	1.55081255821473	NOT
DNAH6	0.567662668894638	7.1798551069593	4.13392881049401	5.55608066682906e-05	0.000423696293983459	1.54832571722896	NOT
CMTM4	-0.352380304068997	6.92683510909302	-4.13385777131156	5.55764358252414e-05	0.000423696293983459	1.54806453639637	NOT
DNPEP	-0.199505131197514	8.60391497688372	-4.13349290937888	5.56567744266586e-05	0.000424070927568145	1.54672315200961	NOT
MED11	-0.210838689152757	9.72855346489535	-4.13304207950515	5.57561955001863e-05	0.000424590456825788	1.54506584690676	NOT
FAM57A	-0.246872482188967	9.05383013922093	-4.13162619415417	5.60695438847623e-05	0.000426659400947259	1.53986183890954	NOT
TMA16	-0.36543464483714	8.25411995672674	-4.13148044048049	5.61018958584038e-05	0.000426659400947259	1.53932621185539	NOT
SUGP2	0.446162341011346	7.83441303004651	4.13138968721161	5.61220487672845e-05	0.000426659400947259	1.53899271238954	NOT
AGBL3	0.684627909612742	7.25513047719767	4.13084015122584	5.62442280005891e-05	0.000427349240476248	1.53697340898456	NOT
DGUOK	-0.191694722791609	9.19945235672093	-4.12977875396943	5.64809300196204e-05	0.000428907978635028	1.53307385992938	NOT
PGAP3	0.221385433062782	7.62545858629651	4.12947782433904	5.65482132718119e-05	0.000429179152989246	1.53196840000684	NOT
RP3-522P13.2	-0.281333641715307	7.46967260226744	-4.12869651460498	5.672325985661e-05	0.000430267450463672	1.5290985784048	NOT
OXNAD1	-0.254177678857653	8.34625035694767	-4.12820189179607	5.68343438708185e-05	0.000430759610667297	1.52728201271528	NOT
NUP88	-0.189959920580886	10.4778644630116	-4.12803627810771	5.68715843602958e-05	0.000430759610667297	1.5266738148535	NOT
ZNF367	-0.82720035780373	7.43801740219186	-4.12798458944446	5.68832120317662e-05	0.000430759610667297	1.52648399805567	Down
MKRN2	-0.167423770749961	10.088761064907	-4.12775119166794	5.69357445354741e-05	0.000430917358279899	1.52562691318012	NOT
FAM120B	0.371097205717794	7.4351201602907	4.12748693636745	5.69952783099545e-05	0.000431127889853762	1.52465656078314	NOT
CXCL12	0.774850706992697	8.44962814756977	4.12671576104477	5.71693557387219e-05	0.000432204144914598	1.52182507431641	Up
UPF2	0.164164153011344	9.88996385186046	4.12560592354572	5.74207711577369e-05	0.000433863558836641	1.51775089570202	NOT
ANKRD13C	-0.322505696434032	9.24973256964535	-4.12448556661012	5.76756407419634e-05	0.000435547213669727	1.51363900684147	NOT
LYN	-0.709782382580419	10.7134250505523	-4.12426200890629	5.77266269787504e-05	0.000435690194626404	1.51281862335582	Down
SLITRK1	0.868409470467599	7.22289872806395	4.12343632721016	5.79153115560636e-05	0.00043687171475115	1.50978895650929	Up
ARID4A	0.239389619092774	9.41270250584884	4.12292158841338	5.80332375186954e-05	0.000437405820205018	1.50790048014011	NOT
VPS45	0.343071930806994	10.1542031072267	4.12284643395101	5.80504744831791e-05	0.000437405820205018	1.50762476914452	NOT
CHCHD1	-0.221183132897747	9.37675104001744	-4.12256428644283	5.8115229754506e-05	0.000437651145735734	1.50658972187341	NOT
PDAP1	-0.336890903736752	8.61171365966279	-4.12180262124389	5.82903831994832e-05	0.000438727120061226	1.50379587091711	NOT
PTPRC	0.662935850249882	7.05007982759302	4.12119845080647	5.84296774961788e-05	0.000439532156173524	1.50158002324532	NOT
CDS2	-0.33141771284227	8.65396894125581	-4.12061278097399	5.85650098702827e-05	0.000440306515025859	1.49943228107019	NOT
PAFAH1B3	-0.280182321532866	8.90999086655814	-4.11977731669314	5.87585812674451e-05	0.000441517631381084	1.49636893484938	NOT
OST4	-0.271850119802641	11.0436339171512	-4.11955379247892	5.88104738471168e-05	0.000441663409394397	1.49554943809349	NOT
SCAMP1	-0.407466588460605	6.95973924669767	-4.11917530401935	5.88984422057245e-05	0.000442079803921819	1.49416188562519	NOT
HLA-DRB6	0.436596911980109	7.42048616206977	4.11749082719157	5.92914753738459e-05	0.000444784229998172	1.48798779394694	NOT
SNX2	-0.152660934624708	9.90279015436047	-4.116950584876	5.94180579384419e-05	0.000445487954526884	1.48600808702559	NOT
DYNC2H1	0.634809817507537	6.7090031429593	4.11658595096167	5.9503640084338e-05	0.000445883671260423	1.48467201332565	NOT
CAPNS1	-0.276692641314687	11.5062552126744	-4.11567835408679	5.97171710116008e-05	0.000447237193146385	1.48134686075428	NOT
MOK	0.232275149913597	7.8575788387093	4.11511664971987	5.98496900122024e-05	0.000447773376016664	1.47928925049103	NOT
NECAB2	0.715315967863713	8.96111025273837	4.11506693878743	5.98614314856564e-05	0.000447773376016664	1.47910716267196	Up
ZNF418	0.422273737084849	8.62013881700581	4.11479319523899	5.99261277674708e-05	0.000447773376016664	1.47810449053674	NOT
RP11-1275H24.2	0.607870681168919	6.77011829163953	4.11473361021579	5.99402188811122e-05	0.000447773376016664	1.47788624880034	NOT
PLIN5	-0.147128318940637	6.7018399103314	-4.11467758107552	5.99534719598564e-05	0.000447773376016664	1.47768103353004	NOT
KMT2B	0.239156118464492	7.05672424550581	4.11430920640716	6.00406766655089e-05	0.000448178428288997	1.47633186192922	NOT
KIAA1919	-0.468559141360374	6.63709565505814	-4.11403293076791	6.01061584131322e-05	0.000448420972178763	1.47532006757167	NOT
TMEM163	-0.336765747609634	10.4017869343721	-4.11372359304041	6.01795573460153e-05	0.000448638223545091	1.47418725693122	NOT
NUMBL	0.370442775596426	6.45091509536628	4.11363207524201	6.02012888800299e-05	0.000448638223545091	1.47385212738365	NOT
LOC102724275	0.593271378807925	7.2293814225407	4.11253868053635	6.04615033912958e-05	0.000450330529094731	1.46984868983685	NOT
METTL17	0.283069469410878	10.3003413952733	4.11140598917795	6.07322026812455e-05	0.000452099031241057	1.46570228486968	NOT
TMCO1	-0.164259557825175	10.2014920258547	-4.11052293600846	6.09440440689229e-05	0.000453427690765665	1.46247036893129	NOT
TMEM104	-0.188539299708159	7.51296741131395	-4.11026104728593	6.10070058220561e-05	0.000453647828303725	1.46151198259659	NOT
SAFB2	0.205449629498214	7.69706033128488	4.10888395848337	6.13391008897445e-05	0.000455867905081628	1.45647332268273	NOT
TLCD1	-0.285869039105827	8.4136725087093	-4.10818814818222	6.1507556495097e-05	0.000456870063080794	1.45392793177212	NOT
ARSA	0.35065666306993	7.69264546250581	4.10750646201016	6.16730210301329e-05	0.000457698407808334	1.45143455074909	NOT
ACAT1	-0.349630691029526	6.71255752872674	-4.10745134421568	6.16864182376862e-05	0.000457698407808334	1.45123296297877	NOT
CTD-2528L19.6	0.454193046660761	6.61503220845349	4.10697878302802	6.18013954454725e-05	0.000458301346585002	1.44950470881541	NOT
KIAA0485	0.509297878707847	7.93492939965698	4.10654493766016	6.19071330078965e-05	0.000458835146661035	1.44791818944286	NOT
LSM4	-0.283571211223466	7.48292081926163	-4.1059609753546	6.20497301288591e-05	0.000459641406889145	1.44578292699355	NOT
RP11-486G15.2	0.826862726820979	6.8530156485407	4.10556334058629	6.21470075749714e-05	0.000460111260330385	1.44432911452333	Up
UBE2V2P3	-0.180458087891374	7.65636586143605	-4.10523857160649	6.22265671493733e-05	0.0004602308391439	1.44314179567017	NOT
LAMA2	0.569805052123232	7.01747110309884	4.10522099836898	6.22308748875515e-05	0.0004602308391439	1.44307755207934	NOT
ZNF277	0.442056506414918	6.22791640416279	4.10471930444907	6.23539755967802e-05	0.000460890478677016	1.44124357280034	NOT
CRK	-0.443840022327117	10.2750177706105	-4.10342010364335	6.26738423781163e-05	0.000463003010568334	1.43649509928084	NOT
APBB2	-0.295216418834188	9.56552971598837	-4.10323722190456	6.27189939652367e-05	0.000463084891346802	1.43582677998755	NOT
CDK7	-0.312886444824555	10.3719728419884	-4.10281443828709	6.28234937459279e-05	0.000463604641958956	1.4342818613453	NOT
OTUB2	-0.306252758220047	7.43871858019767	-4.10178956585427	6.30775027518257e-05	0.000465004651001065	1.4305373542559	NOT
C12orf49	-0.83546258185874	8.93837728350581	-4.10177295180835	6.30816285180581e-05	0.000465004651001065	1.43047665893746	Down
NGDN	-0.157943361689044	10.5160689650174	-4.10132738084302	6.31923733308197e-05	0.000465568526116982	1.42884895028319	NOT
MIR6748	-0.175238846872884	9.52256469207558	-4.10046738401898	6.34066471170352e-05	0.000466894124735568	1.42570771738531	NOT
DBF4	-0.31391829301585	7.6919215426686	-4.09936620605487	6.36820257233665e-05	0.000468423217705702	1.42168633004327	NOT
LZTFL1	0.230445271008547	10.5653905777907	4.09936141188161	6.36832271257366e-05	0.000468423217705702	1.42166882415173	NOT
TLR5	0.534510546121212	7.01384055531395	4.09891006636925	6.37964296401299e-05	0.000469002091994746	1.42002081399897	NOT
WBSCR22	-0.208469520627041	10.9980140084012	-4.09874472142358	6.38379480697907e-05	0.000469053636817657	1.41941712262575	NOT
NDFIP2	-0.774647657678633	8.84867449163954	-4.09820657019997	6.39732575611852e-05	0.000469793889805073	1.41745241510862	Down
MAPK8IP3	0.213081648466977	7.17545482226163	4.09759625899095	6.41270418813692e-05	0.000470668941843117	1.41522451780095	NOT
LOC727820	0.43278623135198	8.62212623617442	4.09691828992944	6.42982882161538e-05	0.000471671145020064	1.41274995843634	NOT
MROH7	0.816454080046309	7.00785245287209	4.09670887307625	6.43512724404857e-05	0.000471805202957671	1.41198566316371	Up
PEX26	-0.203578779183218	9.80244956525581	-4.09603212491977	6.45227805719905e-05	0.000472395600160046	1.40951599720974	NOT
CYLD	0.211361967379176	10.6250761671453	4.09599752628445	6.45315606117297e-05	0.000472395600160046	1.40938974491941	NOT
HCG8	0.615361440568919	6.73792749861046	4.09597980761046	6.45360574926216e-05	0.000472395600160046	1.40932508885794	NOT
VWCE	0.327792634729758	6.18729804559302	4.09417479477112	6.49957285877815e-05	0.000475504272709211	1.40273973240173	NOT
UBQLN1	-0.183853589320902	10.9074276530233	-4.09377876636716	6.50969999101558e-05	0.000475988983205351	1.40129519144946	NOT
DQ597730	0.36009437408143	9.41795103996512	4.09348312193057	6.51726994982943e-05	0.000476286292623825	1.40021688246221	NOT
FAM135A	-0.233523190077857	10.8355488250988	-4.09213595357123	6.55187063871394e-05	0.00047814280997123	1.39530413887283	NOT
COL7A1	-0.492109922856565	7.43469338496512	-4.09212064558466	6.55226481505635e-05	0.00047814280997123	1.39524832255826	NOT
ICMT	-0.275505121769229	10.2832156417616	-4.09208330849471	6.55322632955492e-05	0.00047814280997123	1.3951121839629	NOT
GSTM4	-0.482585950727894	7.67056779147674	-4.09170114409411	6.5630756752993e-05	0.000478604547501842	1.39371879355459	NOT
SMAD2	-0.244866062108935	10.5959703208663	-4.09152497043954	6.56762087446255e-05	0.000478679198641123	1.39307649150208	NOT
PPP2R2A	-0.159367165080964	9.21284899160465	-4.09027259890877	6.60001819587299e-05	0.000480782675972677	1.3885111896401	NOT
ATP1A1-AS1	-0.178789226863869	6.94458020757558	-4.08968686998212	6.61522259414685e-05	0.000481632140986814	1.38637640954356	NOT
NET1	-0.327231952193471	11.2881344798547	-4.08784375644638	6.66328472304357e-05	0.000484785142908482	1.37966052810035	NOT
KRT8P11	-0.323768458570319	6.928291766	-4.08775292199969	6.66566197378027e-05	0.000484785142908482	1.37932961234637	NOT
RALGAPB	0.181553357485627	11.0903876417442	4.08738513928707	6.67529558347091e-05	0.000485226165059465	1.37798981769343	NOT
RP11-473I1.9	-0.431687051135508	9.92381813427326	-4.08683108162343	6.68983352833577e-05	0.000486023020580802	1.37597162880495	NOT
RP2	-0.601131010215229	7.22967760040116	-4.08655563877123	6.69707212808191e-05	0.000486250377280666	1.37496839472436	NOT
IPO8	-0.267283881156798	6.94218296646512	-4.08643984557261	6.70011738870513e-05	0.000486250377280666	1.37454666248228	NOT
PRDM5	0.435262312184306	6.54367546843023	4.08626724914802	6.70465897832397e-05	0.000486320328134246	1.37391806446782	NOT
PSMC2	-0.25419317211453	8.95761325252907	-4.08598413467773	6.71211503135775e-05	0.000486601491313312	1.37288700561809	NOT
IFFO1	0.394002741460139	8.47394240795349	4.08559963979847	6.72225369478005e-05	0.000487076729600988	1.37148682873245	NOT
MANEA	-0.529796809740637	6.37061538994767	-4.08432971787303	6.75584396496189e-05	0.000489019852805963	1.36686304643931	NOT
ATAT1	0.478348934773271	7.22746443919767	4.08431378786541	6.7562663398043e-05	0.000489019852805963	1.36680505279823	NOT
DENND4B	0.184469365484072	11.5352674747093	4.08375129486489	6.77119668088825e-05	0.0004898396832534	1.36475739991831	NOT
MCU	-0.285495489474591	10.0445094039244	-4.08321876368851	6.78536075599388e-05	0.000490603238065026	1.36281903036826	NOT
IDI2-AS1	-0.488620332915307	7.1165621422907	-4.08067467365437	6.85341870184226e-05	0.000495260608262317	1.353561609216	NOT
LA16c-358B7.3	-0.322962909676301	8.60199658321512	-4.07931975418419	6.8899300622925e-05	0.000497634534201605	1.3486332640129	NOT
MAL2	-0.264480092337219	12.1760496321512	-4.07880707519531	6.90379370308572e-05	0.000498371045172831	1.34676880976809	NOT
MISP	-0.380751986496037	8.9537092365	-4.07799210651603	6.92588653936993e-05	0.000499365035322805	1.34380541692214	NOT
PHB	-0.280285108098525	10.1162139238721	-4.07767758709412	6.93443081907823e-05	0.000499365035322805	1.34266188969475	NOT
BMPR2	-0.280662763689044	7.89625417377326	-4.07756445167012	6.93750673149545e-05	0.000499365035322805	1.34225057048517	NOT
ATP11B	-0.618366114435588	8.49120731318023	-4.0775090971209	6.93901217871804e-05	0.000499365035322805	1.34204932490489	NOT
MAP1LC3B	-0.331939901586014	10.5916982068953	-4.07745755748003	6.94041415424225e-05	0.000499365035322805	1.34186195071985	NOT
LSM8	-0.289362038935509	10.1071006783372	-4.07743005161005	6.94116247645242e-05	0.000499365035322805	1.34176195295194	NOT
ELMOD3	0.407317231269308	7.29786176087209	4.07731092370201	6.94440434851992e-05	0.000499365035322805	1.34132886905329	NOT
PSMB1	-0.10532023214763	12.4471701107558	-4.07721731724878	6.94695270944916e-05	0.000499365035322805	1.34098857447476	NOT
HSPD1	-0.282819204972805	10.9247297457442	-4.0765407341948	6.96539869745767e-05	0.000500305068943545	1.33852913155559	NOT
PAN3-AS1	0.648769161653147	8.73707059887209	4.07646775064596	6.96739127131708e-05	0.000500305068943545	1.33826384948652	NOT
BAG2	-0.237015555499145	7.11369605343605	-4.07629798689579	6.97202821212994e-05	0.000500373703735387	1.33764680385147	NOT
SND1-IT1	0.328973266505517	6.15248071352907	4.07593235364148	6.98202515209301e-05	0.000500826743495516	1.33631789668821	NOT
TOP2B	0.102740663381507	11.534596900814	4.0750271001115	7.00683497930697e-05	0.000502341286253795	1.33302814059672	NOT
SCYL2	-0.189059744913598	10.5999837907965	-4.07450050780835	7.02130570734048e-05	0.000503113381549179	1.33111474197245	NOT
USP5	-0.193397601450661	6.82070139135465	-4.07431674697185	7.02636215407245e-05	0.000503208162450741	1.33044708577329	NOT
NFKBIB	-0.423452875731934	8.22164300581977	-4.07418344328933	7.03003237323591e-05	0.000503208162450741	1.32996277043328	NOT
RMDN1	-0.445924862616162	9.01303027230814	-4.07339228575552	7.05185280561128e-05	0.000504371078833291	1.32708862550886	NOT
MAP3K7	0.272873419284072	9.54027635984302	4.07332542348213	7.05369985185086e-05	0.000504371078833291	1.32684574685444	NOT
SSNA1	-0.237771927679098	8.50815750298256	-4.07318008408497	7.05771639287378e-05	0.000504392949150017	1.32631780962141	NOT
ITGA2	-1.17752259057591	8.680431524	-4.07281451389813	7.06782879383815e-05	0.000504603062474999	1.32498996461871	Down
MIR7109	0.251760268302564	10.2061283208547	4.07280540800373	7.06808085744425e-05	0.000504603062474999	1.32495689091364	NOT
PDE4B	0.410456729112354	8.85619729531395	4.07233702113216	7.08105802102724e-05	0.000505264155799597	1.32325573513078	NOT
PRKCDBP	-0.564748701450194	7.64282152751163	-4.07191222955404	7.09284698670984e-05	0.000505839816843373	1.32171305377311	NOT
TRABD	-0.235661610192384	6.42953337388372	-4.07146472949208	7.10528642151197e-05	0.00050619472826343	1.32008804652747	NOT
SVEP1	0.746708705204818	6.45605959898256	4.07127743743841	7.11049887104429e-05	0.00050619472826343	1.31940797623993	Up
RP11-158G18.1	0.586301705982128	7.99066842697093	4.07123378874039	7.11171416447317e-05	0.00050619472826343	1.31924948850981	NOT
YRDC	-0.27913665367739	9.00244731996512	-4.07119769440414	7.1127192745027e-05	0.00050619472826343	1.31911843159962	NOT
TAF15	-0.211844246453301	9.90369911040116	-4.07045251799965	7.13350032740713e-05	0.00050733043941291	1.3164129424508	NOT
MAP7D3	-0.232768043554933	6.36514650630233	-4.07035793536859	7.13614213313827e-05	0.00050733043941291	1.31606957322674	NOT
SAR1B	-0.327043811500543	8.96993029901163	-4.070093724003	7.14352681878426e-05	0.000507589963657786	1.31511042488801	NOT
DNAJC14	-0.246441171969851	9.38707688305814	-4.06890945902161	7.17671660574081e-05	0.000509681864272909	1.31081189642908	NOT
PPFIA1	-0.164983299853614	6.58154466512791	-4.06826507844856	7.194837540663e-05	0.000510701967050821	1.30847341814301	NOT
HNRNPU-AS1	0.535865317699145	10.5620261635233	4.06789610274823	7.20523332969797e-05	0.000511172947028103	1.30713452993629	NOT
HTRA2	0.187105051589588	8.51953298497093	4.06716302462206	7.22593014206822e-05	0.000512373857178578	1.30447473247076	NOT
ZNF469	-1.11408653513473	8.95062876167442	-4.06525047450094	7.28019405694557e-05	0.000515952439082696	1.29753735575925	Down
ACADS	-0.158564138380885	7.58157312197093	-4.06503417321091	7.28635548837415e-05	0.000516120011221834	1.29675293640017	NOT
TRIP4	-0.16921608515975	9.1735066969593	-4.06402259265733	7.31523687464636e-05	0.000517895910609729	1.29308488123647	NOT
ACADSB	-0.209833834239317	7.11125617284884	-4.06346477621099	7.33120963740001e-05	0.000518756546596452	1.29106252381738	NOT
HTATIP2	-0.344339929034344	9.83100779065116	-4.06312545735065	7.34094211331147e-05	0.000519174953934666	1.28983243840916	NOT
RP11-61L19.3	-0.623232022429061	6.9324934663314	-4.06281924690503	7.34973554018809e-05	0.000519526548090362	1.28872244866938	NOT
C2orf68	0.439039843253767	8.35169997882558	4.06202848887996	7.37249019540588e-05	0.000520864133192059	1.2858563280388	NOT
SPATA33	0.348532091596271	6.49108899384884	4.06148565987858	7.38814939194229e-05	0.000521699297063229	1.28388909683015	NOT
HLA-DPB1	0.667936917115618	8.86860344841279	4.06097386656381	7.40294234573116e-05	0.000522254193188548	1.28203453761715	NOT
UBE2D3	-0.0877702329557102	12.7950536735465	-4.06094796259982	7.40369182869368e-05	0.000522254193188548	1.28194067584912	NOT
SHMT2	-0.480840230540946	9.06548554275	-4.06050783200655	7.41643725634223e-05	0.000522842871081888	1.28034595890042	NOT
DANCR	-0.218749641707847	11.3571942198256	-4.0602936077592	7.42264839377293e-05	0.000522842871081888	1.27956981551283	NOT
DHCR7	-0.383708402448018	7.9851770838314	-4.06026161490417	7.42357640835757e-05	0.000522842871081888	1.27945390694808	NOT
COL14A1	1.15881543122984	6.85488249193023	4.06005981560553	7.42943253829704e-05	0.000522984342273805	1.27872281513389	Up
REPS1	0.486455708070707	6.5720376744593	4.05971331934475	7.43949799335362e-05	0.000523421823103808	1.27746757517971	NOT
SNX6	-0.280645701898522	10.8359986937151	-4.05943047544934	7.4477240371979e-05	0.000523729502522665	1.27644299161483	NOT
CDK10	0.491829659156178	10.5397659979651	4.05880156484301	7.46604596117665e-05	0.000524746446485389	1.27416501393391	NOT
BMS1P5	0.381116973386168	7.76928947369767	4.05851892666625	7.47429399709666e-05	0.000525054668230154	1.2731413642847	NOT
LRRC8B	0.356480605110489	8.31700629147674	4.05819235256545	7.48383500842875e-05	0.000525453353665145	1.2719586618134	NOT
FCGBP	0.6476143582	7.47346997663372	4.05763897713732	7.500028650979e-05	0.000526318479363746	1.26995476670014	NOT
ZNF226	-0.240528232557886	9.42533691275581	-4.05681046530052	7.5243362144184e-05	0.000527513948641517	1.26695496100549	NOT
XRCC4	-0.38986433923652	7.60553053842442	-4.0565728974459	7.53132002713223e-05	0.000527513948641517	1.26609488815177	NOT
TOMM40	-0.232024060093396	8.80789750952907	-4.05656890001948	7.53143759286661e-05	0.000527513948641517	1.26608041652255	NOT
DSN1	-0.366824106734887	6.91365932665698	-4.05646575231772	7.53447180893368e-05	0.000527513948641517	1.26570700149092	NOT
HN1	-0.933027330950894	8.93862811711046	-4.056397915464	7.53646794866347e-05	0.000527513948641517	1.26546142294521	Down
B3GNT7	-1.11790909582082	9.68329898572674	-4.05615404082962	7.54364827192851e-05	0.000527744781061885	1.26457859177609	Down
GGCX	0.280594347718415	7.61859117348837	4.05560210046444	7.55992297960835e-05	0.000528611281182182	1.26258071727339	NOT
NR2F1-AS1	-0.91778565434794	7.91555427080814	-4.05537183378825	7.56672259944896e-05	0.00052881470588334	1.26174728031573	Down
ZFAND4	0.256401037591919	8.55229878832558	4.05514020588391	7.57356830038398e-05	0.000529021140324355	1.26090895567057	NOT
SYNPO2	0.890497721660295	7.47315663081395	4.05490473401431	7.58053366366621e-05	0.000529235716950255	1.26005675896557	Up
PMS1	0.372178646130069	9.84126524720349	4.05435268452064	7.5968874967795e-05	0.000530105193756282	1.25805899486226	NOT
RBM12	-0.301878427027039	10.1357760583547	-4.05415521391271	7.60274550422173e-05	0.000530189811077818	1.25734443981658	NOT
E2F3	-0.446187381390675	8.03136672218023	-4.05404890165415	7.60590106379566e-05	0.000530189811077818	1.25695975662491	NOT
MTERF2	0.381572224359597	10.2633713602907	4.05291339685826	7.63968312684397e-05	0.000532222270982299	1.25285153169996	NOT
TMEM30A	-0.375768018996116	11.4574334104651	-4.05280589498325	7.6428887880339e-05	0.000532222270982299	1.25246264186534	NOT
HNRNPAB	-0.309102013655168	10.1902457902384	-4.05221092681229	7.66065370267141e-05	0.000533186204712814	1.25031048772671	NOT
RER1	-0.356477185443047	9.8676484150814	-4.05000604198391	7.72683248678054e-05	0.000537517062399221	1.24233711066822	NOT
DLG1	-0.176080132606215	8.59592803562209	-4.04978712075199	7.73343299912907e-05	0.000537701047351209	1.24154563505224	NOT
YPEL2	0.530415480867598	6.39534695664535	4.04938231797991	7.74565203827526e-05	0.000538062296057313	1.24008222626245	NOT
EML6	0.755659433556488	8.54461721230233	4.049352746516	7.74654537912279e-05	0.000538062296057313	1.23997532671413	Up
AP1G2	0.302748564017248	10.6450745289709	4.0483483942775	7.77694482435066e-05	0.000539896516359792	1.23634501812417	NOT
TRIM36	-0.46688749355136	6.91321543602907	-4.04821810842826	7.7808966052294e-05	0.000539896516359792	1.23587414409308	NOT
RNF125	0.515287057638383	6.92110252813372	4.04727421356113	7.80958371241853e-05	0.000541610568382169	1.2324631279873	NOT
NDUFAF5	-0.180984929941725	8.77844497742442	-4.04705983057666	7.81611333918396e-05	0.000541703075542297	1.23168848891855	NOT
TBX1	-0.175317044023932	7.51345899994186	-4.04691897994307	7.82040616841556e-05	0.000541703075542297	1.2311795657448	NOT
KRT80	-1.51489330213504	8.60675325281977	-4.04683807237418	7.82287307650651e-05	0.000541703075542297	1.23088723614241	Down
TXNIP	0.678222134786634	9.65125127255814	4.04658958790921	7.83045411959914e-05	0.000541886026805877	1.22998945937618	NOT
LOC100130370	-0.120003709750116	7.49008277536046	-4.04648785636403	7.83355988068473e-05	0.000541886026805877	1.22962191539322	NOT
SYNJ2BP	-0.345121739011032	8.44607329206977	-4.04635968004086	7.83747464651183e-05	0.000541886026805877	1.2291588403808	NOT
ANAPC11	-0.191204258864024	11.487410105407	-4.04568427375546	7.85813376442213e-05	0.000543028038822982	1.22671893381968	NOT
MARCKS	-0.634157842965812	7.30047496478488	-4.04555865880678	7.86198175828462e-05	0.000543028038822982	1.22626518648178	NOT
WDR52	0.565993928739394	7.53134279003488	4.0447523804097	7.88672349876159e-05	0.00054446029719993	1.22335301679415	NOT
SEMA7A	-0.689156459874903	7.23524509375	-4.04316578492088	7.93562729523839e-05	0.000547558283371449	1.21762383934658	NOT
TENC1	0.601287154400311	9.13459841047674	4.04224304985627	7.9642016968017e-05	0.000549251109409566	1.21429270380508	NOT
DHX29	0.16701792040404	11.0784545709302	4.04177990773146	7.9785808048925e-05	0.000549963736718579	1.21262096524169	NOT
SLC35A4	-0.162697845861073	10.0486234449302	-4.04102230604636	8.00215533621034e-05	0.000551309161100391	1.20988669720119	NOT
HMGB3P1	-0.629813926368298	7.30123585455814	-4.04020022162428	8.02781152993623e-05	0.000552796565989986	1.2069201806326	NOT
GARNL3	0.623107553895105	7.04638216043605	4.03847807257558	8.0818120547437e-05	0.000556233272203195	1.20070736245854	NOT
CDC42SE1	0.118381511858586	11.3555469109884	4.03730744394389	8.11871637576257e-05	0.000558490443804355	1.19648545087055	NOT
ASH1L	0.300303638313908	8.7542279907093	4.03655035899964	8.14266913815871e-05	0.000559854838619076	1.19375553461107	NOT
EHMT2	0.38372628257498	7.78047369336046	4.03582306469641	8.16574281934687e-05	0.000561157442585349	1.19113343481482	NOT
TNC	-1.5522314042174	8.10684309442442	-4.03499255755418	8.19216719745215e-05	0.000562688876781037	1.18813969915255	Down
MTPN	-0.626205662735819	7.88428662515698	-4.03353887646302	8.23861553958729e-05	0.000565591267402518	1.18290082358841	NOT
RAB31	-0.599929965106604	9.35036612008721	-4.0333930082921	8.24329018742695e-05	0.000565591267402518	1.18237521962288	NOT
RPS6KA2	-0.483165944414919	8.74995668701163	-4.03328024351069	8.24690570140359e-05	0.000565591267402518	1.18196890718113	NOT
HS2ST1	-0.418008636041337	8.92699311412791	-4.03289940884922	8.25912736708824e-05	0.000566143813922494	1.18059675828679	NOT
C22orf29	-0.221630023619891	6.2190407957093	-4.03250218739441	8.27189331036759e-05	0.000566733093587836	1.1791656813061	NOT
KCTD10	-0.428408247665111	9.37594040969186	-4.03212525323177	8.28402465105239e-05	0.000566963963679134	1.1778078009858	NOT
MINOS1	-0.193208113581973	11.8369458266279	-4.0320512237661	8.28640922515206e-05	0.000566963963679134	1.17754112701792	NOT
FXR1	-0.3381600971007	8.48674377665698	-4.03200880024095	8.28777603053364e-05	0.000566963963679134	1.17738830793115	NOT
NCOA3	-0.392611737180886	8.52978265502907	-4.03180154115607	8.29445661487199e-05	0.000567135557172811	1.1766417330787	NOT
PLGRKT	-0.347554454814918	8.60021900512791	-4.03147558347845	8.30497359870692e-05	0.000567569161021736	1.17546765396698	NOT
ZBED6	0.272930310585857	10.251894507	4.03125614530968	8.31206090213901e-05	0.000567621153712577	1.17467729544434	NOT
TPM1	-0.928862335726805	11.1257885415	-4.0311934750769	8.31408605195131e-05	0.000567621153712577	1.17445158026206	Down
ATG5	-0.213812737024862	9.95424648979651	-4.03021502626189	8.34576508206521e-05	0.00056949791546442	1.17092794119818	NOT
RNF7	-0.170216110916861	10.7605865623837	-4.02971015170369	8.36215626986617e-05	0.00057019629490775	1.16911003692018	NOT
DLG5	0.13761429498679	11.9671740137209	4.02964144963481	8.36438911238176e-05	0.00057019629490775	1.16886267553691	NOT
OCRL	0.28058485043248	8.97176068121512	4.02936256546305	8.37345878796027e-05	0.000570250390040563	1.16785859041109	NOT
GPATCH11	-0.18803145597669	8.49065867712791	-4.02935905524153	8.37357300464183e-05	0.000570250390040563	1.16784595269295	NOT
DGCR11	-0.419863745756488	6.64516250577326	-4.0287850592025	8.39226985644765e-05	0.000571237477008978	1.16577953831097	NOT
NADSYN1	0.267705293888421	9.87832860167442	4.0268878312016	8.45435207447926e-05	0.000575175213955939	1.15895114726066	NOT
GTF3C3	0.45929796652463	7.60729097933721	4.02650947123506	8.46678523767343e-05	0.000575732925141045	1.15758969311432	NOT
[truncated: 11,594 more rows]
