# Supplementary material for: The biological and immunological significance of the estrogen-related gene IER3 in diabetes
Source: Front Endocrinol (Lausanne). 2025 Sep 2;16:1570332. doi: 10.3389/fendo.2025.1570332 (PMC12436140; doi:10.3389/fendo.2025.1570332)
Supplement: Supplementary file 2 [file DataSheet2.csv]

VNN1
CXCL1
LOC100996760
FGF13
IL6
EDN1
NAMPT
KBTBD12
FGB
IL33
MGST1
PSTPIP2
BIRC3
TGIF1
MBOAT1
FUT2
LRRN1
CXCL8
IFI44L
JAG1
MYZAP
MOB3B
SLC38A1
NCEH1
GPRC5B
CNN3
CXCL16
HNF4G
TEAD2
GRHL2
HK2
GPR126
PTPN14
RHPN2
TRIB2
THSD4
BMP2
VCAM1
FLRT3
FRMD6
RND3
IRAK2
NRAS
DOCK5
ALDH1A3
RIPK2
CXCL2
LPCAT2
IGSF3
LOC100132891
GALNT4
IL1RAP
TMEM2
CCL2
KLF5
TXNIP
RP11-61L19.3
ARAP2
DUSP4
RP11-301O19.1
KLF3
TENC1
PTP4A1
PRPSAP1
B4GALT5
MARCKSL1
CCDC68
LOC101928054
AMOTL2
CPA3
TPBG
CTSS
EHD4
GPR157
CDKN2B
CASP7
ANO6
TMOD3
C8orf4
HMGN2P46
AC083843.1
ECT2
CHST15
MIR6778
ARHGAP26
PARD6B
SAV1
ASAP2
GJA1
SPTSSA
TRAF3IP2-AS1
PEX6
CPEB1
OCLN
ZNF217
RASSF3
ROGDI
CD58
IFIT2
LRRC48
LOC101927391
TSPAN14
EPS8
CBR3-AS1
ZNF862
CA2
UGCG
NXT2
CASP8
LYN
TRIM25
F2RL1
UST
RAD51-AS1
ELOVL7
SERPINB9
RNASEH2B
NRARP
CRYGS
KIF5C
SLC4A4
SHMT1
RNF144B
F3
EIF4EBP2
TANC1
TPSAB1
VANGL2
MFI2-AS1
SLC2A10
DPP7
ARHGAP42
ISYNA1
ITGAM
ANKRD36C
SLC46A1
LINC00086
ATP11C
SVIL
CDK10
HSF4
LOC102723542
SYNCRIP
CSMD2
BACE1
ADCY10P1
KLF4
GMFB
MTAP
LIMA1
TPSB2
INSIG2
TMEM86B
DUSP10
SYPL1
LOC727916
CD47
PIM1
POMZP3
ZNF83
MFHAS1
LOC441081
CACNA1H
ST6GAL1
C4orf47
TMEM87B
THG1L
RCC2
SLC7A1
ANKRD50
EGR3
EGLN1
KANK3
FAM107B
STK17B
SLC27A3
PKDCC
LRRK2
CTNND1
ZNF767P
ZNF30
SQLE
WEE1
FAM186A
NOTCH2
TIFA
LOC102725383
ZNF133
C14orf93
C1RL
USP46
ULK4
GK
RFFL
TMED6
SS18
CD9
RPS28
PNN
RAB9A
ME3
LOC100286925
DNAH1
RSU1
RALB
FAM156A
LOC100506603
IFI44
HDAC6
ITGA6
SALL1
MTFR1
MLLT3
COMMD2
C15orf59
YES1
RAP2B
U2AF1L4
TLE2
ZDHHC9
PLCD4
CEBPB
LBH
SLC25A15
ZNF418
GNAI3
ESYT2
KIAA1919
IL15
PPOX
KLF6
GBP4
DIS3L
ERO1L
ZNF544
PCCB
ABI1
BRD8
RAB11FIP1
LOC101930112
AHNAK
GATS
DHX33
LINC00942
SRFBP1
AF520793
NEDD4
UEVLD
ZGLP1
ARSB
DIRC2
WDR41
RAG1
LURAP1L
BCL2
IRS1
DPY30
CMTM8
ZNF337
CLMN
ICK
ZNF182
LOC102724441
SERINC5
FAS
CALR
RRM1
SMURF2
ZWINT
RAB8B
DNAJC22
LOC100272216
MYO5B
ABTB1
RP11-480A16.1
FBXO17
PARP6
THNSL2
ACE
SCAMP5
BCAM
GDPD3
RBBP8
WDR31
FTCD
AKR7A2
KIZ
LGALS3BP
CCS
ARL16
MYBL1
DDX52
ARL4C
HMGCR
RFWD3
STX7
UBE2Z
SLC26A10
BMS1P20
PDE2A
PLD3
LGR4
ENOSF1
MAST3
KLHL35
ZSCAN18
POMGNT2
KIRREL2
GOLGA6L4
SATB2
SLC9A3R2
STK38L
LOC101926967
PLSCR1
MIR21
TGFBR2
MUTYH
CDYL
HDAC5
MIR6883
ELF4
VSIG10
NTN5
ZNF449
PTPRK
PARP12
SNN
DENND1B
CHID1
PID1
MIR600
NPM2
RIPK4
FBXO31
ARHGAP18
IL17RE
SNAP23
SAMD9
LOC100506548
PLK4
CHD1L
LOC102724156
LINC01106
PLS3
ZNF266
DZIP1L
STOM
ARF6
EDRF1
GATM
RCAN1
PTPN9
RIN1
LACTB2
APH1A
ZFYVE26
ZNF302
PDE7A
CEBPD
RAC1
LOC100996693
DUSP1
ELMO2
TMEM132C
PEX13
SARM1
ICAM2
SNX10
HTR7P1
CTH
LMO7
KRBOX1
ATG10
FMNL2
BCAP29
BMS1P5
MAP3K1
ZRANB3
TRAFD1
BBS4
ZNF324
LNX2
MSN
NR4A2
TMTC2
HERC4
SLC31A2
DPYD
RHOU
MARCH5
CHEK2
RP11-378A13.1
SGK1
TSPAN33
SPPL2A
MSMO1
LOC284014
GART
NMI
AFAP1
PLEKHG4
RPS24
MB21D2
SLMAP
VTA1
METTL8
EME2
YBX3
ZNF18
SMURF1
FAM171A1
PRIM2
BSCL2
PNKD
DMD
ZNF670
EMC9
SLC44A3
SPCS3
PDK2
ASMTL
LOC399491
DPY19L1
CRIM1
USP3-AS1
LOC102723845
NEURL4
PIN1
NDUFS7
KCTD2
NR1D1
BORA
CD320
HERC6
FAM175A
ASCC1
XRCC4
EIF4A2
ZNF32
CD274
PXYLP1
AGAP3
IER3
TXN
STYX
LOC283588
AK097453
LOC101060691
HPS3
GLB1L2
CHSY1
ARHGAP29
ZNF146
CCRN4L
SOCS3
ZBED4
TMEM133
ZFP90
MPZL3
ZDHHC7
ASPHD1
HEXIM2
VPS11
UNC119
METAP1
MAN2A2
ANAPC4
ZFP36L1
NAT1
APOL2
DDB2
PGM2
KLHL22
BCAT2
CKLF
ZNF79
CCNG1
MPP3
CEP63
PRRC2C
NET1
ILDR1
PIK3CA
FBXO28
GABARAPL1
TNPO1
NR2C1
SNORD50A
PSEN1
LYPD3
PDCD6IP
FAM213A
ACTL6A
ERVK13-1
CADPS2
OGFOD3
KDM8
ABCC8
LINC00899
CCNJ
FRMD4B
SERGEF
ZFP36
APLF
ERP29
LOC100289561
TMEM159
C9orf16
HEIH
PHKB
ANKFY1
NFS1
ZNF711
ORC3
RPRML
LRRC58
INVS
ATP2B4
RHOBTB1
CPT2
LRRCC1
HMGN3-AS1
CALU
PFKFB3
DAZAP2
C20orf196
STRADA
NOD1
VAMP7
PMM1
SPATA5L1
FANCG
TRAF3
PMVK
RAB24
LRRFIP2
CUL9
FEM1C
SLC11A2
PKD1P1
GUSB
STK32C
FBXO34
GBA
CEP135
CKAP5
NEK3
RP11-644F5.11
ZNF555
FECH
USP6NL
FLJ46875
MAL2
AC005306.3
CMTR1
UXS1
GSKIP
TAB2
TMEM163
RP11-48B3.4
XRN1
GSTO2
UNC5CL
TMEM127
PHKA1
FBXW4
POU6F1
YBX1
DNAJA2
INPP5E
TWSG1
PTCD3
YAF2
ZNF792
DNALI1
SLC35A3
TBKBP1
EPSTI1
ZNF354B
NCK1
RHPN1
NDUFAF1
TAPBPL
ARHGAP21
AES
PPP1R32
LOC283278
HCFC1R1
TM4SF1
SUCLG2
ARL3
ZNF416
CARD11
LOC100996732
SLC19A2
ZSCAN21
RP1-151F17.2
CCNL1
ACTR3B
FAM98B
HHEX
FAM204A
PDCL
GINS3
IFI35
ITGB8
KIAA1841
ARPC4
COMMD9
ACAD10
CLSTN3
ERLIN2
TRAK2
TMEM173
FAM69B
DNAH17
BCR
DGCR6
TVP23C
SDR39U1
DENND6B
EEPD1
RUFY1
RAD54B
SLC36A1
STK24
C21orf91
MIR7114
CNOT1
ZBTB44
RAF1
ADAP2
PLEKHA8
LOC102723722
IFT46
TIMM23B
TMBIM6
SMYD3
PRIM1
CRYBB2
TCP10L
DHRS13
LOC100049716
ABCA2
GABPA
ZNF415
PPP1R15B
POGLUT1
ZNF526
TEX9
LOC644172
LOC101926907
PIK3R2
NEK8
FANCI
ZNF791
DNAJB4
FAM53B
DDIT3
LARS2
SENP2
NAPA
FAM193B
BEND7
XRN2
CTNNBIP1
BCL6
CUL2
KCTD5
PHPT1
PRR29
ZMYM3
HAX1
ATP11A
IFNGR2
OGFOD1
DUSP7
CD82
TK2
PDS5A
FAH
ZFYVE27
NHSL1
STMN1
GPN3
DDX60
EXOC6B
ZNF609
LINC00997
EIF2AK2
ARL2
PLEKHM2
KIF20B
TECPR1
C22orf39
DGKH
DYX1C1
ZNF442
LOC439994
DUSP8
GUCA1B
CAB39
TMEM106B
MGC27345
TMEM205
TIGD3
SPG11
LIG1
ZNF473
MAPKAPK5
LOC91548
DNLZ
SURF4
MIR6741
DUSP6
ARL5B
TTLL1
ARFGEF1
PDDC1
ATF2
ANKRD39
LOC645166
KLHDC8B
TRNP1
C12orf75
MRPS25
BCL7A
USP45
ARFGAP1
FDX1
SMN1
CASP3
SET
GPX7
ZHX1-C8orf76
LOC100287590
ZNF197
C8orf76
LRRC16A
CDK5RAP2
PC
ATF7
SNX18
SUGP1
AK074476
CCDC57
POLD3
MAP7D3
SPAG5
ATXN1L
SPATA2
TJP1
TOM1L1
C10orf35
ZFYVE9
ADAL
MTO1
LOC100499489
PP7080
SFXN5
NRBF2
SERP1
CMC4
LXN
LOC100131170
PHF20
ADCK4
THEM4
FADS2
BNIP3
RP11-305K5.1
PLCG1
CCNA2
KIAA1328
HDAC3
THRAP3
IRF9
SNX11
MLLT1
BNIP2
TRIM32
PRKCH
STX16
COX1
ZNF75A
TTF1
DOLPP1
COPS4
CD2AP
TMEM39B
LPCAT4
SIK2
ADAM17
POLR2L
HPS1
LOC388692
ZNF134
ZNF554
CLDN9
MTA3
IKZF5
PNPT1
CHADL
LYG1
FDFT1
TMEM243
BRF2
ACOX1
RNASEH2C
MYL5
TRAPPC2L
BCAS3
SLC25A30
ARL2BP
C6orf136
KNTC1
CORT
RNF44
THAP9-AS1
AP1M1
ATRAID
UBE2J1
APOM
C1orf123
MAPK8
GPX4
DESI2
SPPL3
ATOX1
SMAD2
ZNF200
SEPT10
ZNF446
NARS2
KIF2A
TMEM192
TBCCD1
FOXRED1
RNF216
SLAIN2
C1orf216
RP5-1136G13.2
AP3S2
SWI5
CDK5
RBBP9
LRRC16B
HMGCL
KCTD21
ATRN
KLHL23
RIC8B
LRIG2
ZNF326
CLEC11A
SATB1
ETFB
ENY2
TMEM200B
MNT
MIR3656
RAD51D
WBSCR22
SNHG11
TXNL4B
RXRB
FAM182B
SHF
EXOC6
TMEM194B
IFNGR1
SDAD1
ALG8
ASUN
ITGAE
ZNF268
VPS36
GPATCH2
INPP5J
DGCR6L
PPFIBP1
CAMSAP2
