# Supplementary material for: The biological and immunological significance of the estrogen-related gene IER3 in diabetes
Source: Front Endocrinol (Lausanne). 2025 Sep 2;16:1570332. doi: 10.3389/fendo.2025.1570332 (PMC12436140; doi:10.3389/fendo.2025.1570332)
Supplement: Supplementary file 3 [file DataSheet3.csv]

WGCNA-yellow	diff	WGCNA-yellow|diff
KBTBD12	ELFN1	VNN1
FGB	RP1-212P9.2	CXCL1
IL33	CTSV	FGF13
PSTPIP2	HS6ST2	IL6
TGIF1	PRKAG2	EDN1
MBOAT1	SLC26A4	NAMPT
LRRN1	SLC2A1	MGST1
IFI44L	SRXN1	BIRC3
JAG1	NCKAP5	FUT2
NCEH1	MARK1	CXCL8
CNN3	LINC01116	MYZAP
CXCL16	KIRREL3	MOB3B
HNF4G	DKK3	SLC38A1
TEAD2	DQ592442	GPRC5B
GRHL2	IGF2	HK2
PTPN14	KCNH8	GPR126
TRIB2	ADAMTS17	RHPN2
THSD4	OSGIN2	BMP2
VCAM1	GRIN2D	FRMD6
FLRT3	MYOM1	RND3
IRAK2	TPH1	NRAS
DOCK5	NAPG	ALDH1A3
RIPK2	LOC102724814	CXCL2
LPCAT2	EFCAB11	IGSF3
LOC100132891	MICAL1	CCL2
GALNT4	TFRC	KLF5
IL1RAP	MIR6845	MIOS-DT
TMEM2	ANKRD20A12P	LYN
TXNIP	ID1	RAD51-AS1
RP11-61L19.3	AIFM2	MFI2-AS1
ARAP2	PTGR1	SYPL1
DUSP4	LOC100506076	LRRK2
RP11-301O19.1	APOD	NOTCH2
KLF3	UBE3C	IER3
TENC1	RGS1
PTP4A1	MS4A7
PRPSAP1	PLGLB1
B4GALT5	SCN7A
MARCKSL1	RGL3
CCDC68	TUBB
LOC101928054	CSF1R
AMOTL2	CYP21A1P
CPA3	CH25H
TPBG	IGK
CTSS	GLB1L3
EHD4	EXPH5
GPR157	KLHL31
CDKN2B	RSAD2
CASP7	GREM1
ANO6	PRF1
TMOD3	IGKC
C8orf4	BZW1
HMGN2P46	FAM166A
ECT2	NDC1
CHST15	LMO3
MIR6778	FCHSD2
ARHGAP26	TDRD6
PARD6B	SLC6A16
SAV1	LINC01004
ASAP2	MOXD1
GJA1	GRM1
SPTSSA	TNXA
TRAF3IP2-AS1	ESM1
PEX6	NQO1
CPEB1	VSIG4
OCLN	COX17
ZNF217	FLJ38379
RASSF3	ACAT2
ROGDI	COL28A1
CD58	IRF8
IFIT2	RP11-124L9.5
LRRC48	FAM179A
TSPAN14	RASGEF1A
EPS8	P2RX7
CBR3-AS1	A2M
ZNF862	MAMDC4
CA2	ACCS
UGCG	DLG3-AS1
NXT2	ARHGEF4
CASP8	PCDH10
TRIM25	SYT1
F2RL1	CTSF
UST	CACNA2D3
ELOVL7	CALY
SERPINB9	ID3
RNASEH2B	NISCH
NRARP	LOC100506124
CRYGS	LAMB3
KIF5C	TNFRSF12A
SLC4A4	PON1
SHMT1	RP5-1092A3.4
RNF144B	MFAP4
F3	ASPN
EIF4EBP2	SPAG8
TANC1	BC065766
TPSAB1	CORO1C
VANGL2	BDKRB2
SLC2A10	PTPRH
DPP7	LINC01355
ARHGAP42	MALL
ISYNA1	A2M-AS1
ITGAM	ZNF207
ANKRD36C	C7
SLC46A1	CKS2
LINC00086	KIAA1377
ATP11C	KRT8
SVIL	ITGB1
CDK10	SLC2A2
HSF4	RGS16
LOC102723542	HMGA1
SYNCRIP	ZFR2
CSMD2	KRT7
BACE1	OTOGL
ADCY10P1	GSTM2
KLF4	TAPT1-AS1
GMFB	IGLV1-44
MTAP	RNASE6
LIMA1	ANXA10
TPSB2	DIDO1
INSIG2	ADAMTS12
TMEM86B	RP5-1074L1.4
DUSP10	EPHB2
LOC727916	LHX4-AS1
CD47	BPIFC
PIM1	KLHDC1
POMZP3	MGP
ZNF83	C19orf33
MFHAS1	TUB
LOC441081	RP11-846E15.4
CACNA1H	EPHA3
ST6GAL1	PDK4
C4orf47	PXDN
TMEM87B	FBXO15
THG1L	LOC101929855
RCC2	SMOX
SLC7A1	AHSA2
ANKRD50	GPR176
EGR3	RRAS2
EGLN1	AIF1L
KANK3	LOC100132057
FAM107B	KLHL3
STK17B	LOC101929112
SLC27A3	PLEK2
PKDCC	GIMAP7
CTNND1	DPY19L2
ZNF767P	S100B
ZNF30	CPED1
SQLE	MIR6840
WEE1	ARHGAP33
FAM186A	PRO1804
TIFA	IGLC1
LOC102725383	ELF3
ZNF133	OLFML3
C14orf93	ATL3
C1RL	CYAT1
USP46	SPARCL1
ULK4	FBLN5
GK	LINC01279
RFFL	ETS1
TMED6	VIPR1
SS18	TTLL6
CD9	SDC4
RPS28	TES
PNN	PLEKHB1
RAB9A	UNC5C
ME3	TTC18
LOC100286925	SLC24A2
DNAH1	SLC25A27
RSU1	HLA-DPA1
RALB	SLCO2A1
FAM156A	L3MBTL1
LOC100506603	ZMAT1
IFI44	ERICH3
HDAC6	ZNF367
ITGA6	CXCL12
SALL1	SLITRK1
MTFR1	NECAB2
MLLT3	RP11-486G15.2
COMMD2	C12orf49
C15orf59	NDFIP2
YES1	MROH7
RAP2B	ITGA2
U2AF1L4	SVEP1
TLE2	ZNF469
ZDHHC9	COL14A1
PLCD4	HN1
CEBPB	B3GNT7
LBH	NR2F1-AS1
SLC25A15	SYNPO2
ZNF418	EML6
GNAI3	KRT80
ESYT2	TNC
KIAA1919	TPM1
IL15	SMAGP
PPOX	LYPLA1
KLF6	KMO
GBP4	MMP1
DIS3L	LAD1
ERO1L	LOC100505664
ZNF544	HAND2-AS1
PCCB	MESDC1
ABI1	ZNF404
BRD8	LAMA3
RAB11FIP1	ANXA3
LOC101930112	NEURL3
AHNAK	C16orf54
GATS	YWHAZ
DHX33	KRT19
LINC00942	RP11-395I6.3
SRFBP1	RP11-190A12.8
AF520793	ASTN1
NEDD4	SERINC2
UEVLD	BMF
ZGLP1	SERPINF1
ARSB	IFI30
DIRC2	ZNF165
WDR41	LOC100128840
RAG1	TNFAIP3
LURAP1L	NCRNA00185
BCL2	UBXN10
IRS1	SH3BP5-AS1
DPY30	PLAU
CMTM8	DAB2IP
ZNF337	RHOF
CLMN	S100A11P1
ICK	AKR1C2
ZNF182	KRT23
LOC102724441	SEC31B
SERINC5	RP1-193H18.2
FAS	STK17A
CALR	CHRDL1
RRM1	ICAM1
SMURF2	SLC12A5
ZWINT	DUOXA1
RAB8B	TDRD9
DNAJC22	S100A11
LOC100272216	SLC12A2
MYO5B	GSTA1
ABTB1	MET
RP11-480A16.1	GPX2
FBXO17	TNFSF15
PARP6	DCDC1
THNSL2	SNAP25
ACE	KIF12
SCAMP5	IL1RN
BCAM	MGAM
GDPD3	MYH9
RBBP8	AMT
WDR31	PTGS2
FTCD	HMOX1
AKR7A2	ARMCX4
KIZ	ABCA9
LGALS3BP	RAB26
CCS	SERPINE1
ARL16	PDZK1IP1
MYBL1	KCNQ2
DDX52	COL5A3
ARL4C	CD24
HMGCR	FAM184A
RFWD3	SLC44A4
STX7	TGFBI
UBE2Z	P2RY1
SLC26A10	EPHA2
BMS1P20	LAMC2
PDE2A	SNAI2
PLD3	LINC00893
LGR4	KLHL41
ENOSF1	KCNH6
MAST3	RP11-216L13.19
KLHL35	LEFTY1
ZSCAN18	LHFPL2
POMGNT2	S100A16
KIRREL2	HKDC1
GOLGA6L4	TRIM47
SATB2	AKR1C3
SLC9A3R2	LYPD1
STK38L	PTGIS
LOC101926967	CLDN2
PLSCR1	HK1
MIR21	C1orf106
TGFBR2	DNAH12
MUTYH	PMEPA1
CDYL	CDC42EP1
HDAC5	CPA4
MIR6883	MICAL2
ELF4	ADH1C
VSIG10	KDM5D
NTN5	GCNT3
ZNF449	ABLIM3
PTPRK	PGM2L1
PARP12	SOX4
SNN	IL32
DENND1B	OPN3
CHID1	MMP7
PID1	WNT5A
MIR600	RP3-525N10.2
NPM2	BEGAIN
RIPK4	CATSPERB
FBXO31	SH2D4A
ARHGAP18	C6orf141
IL17RE	HEPACAM2
SNAP23	HABP2
SAMD9	RASGRP3
LOC100506548	HAMP
PLK4	TTC9
CHD1L	LGALS4
LOC102724156	TUBB6
LINC01106	CEACAM6
PLS3	EDNRA
ZNF266	MUC13
DZIP1L	PDLIM3
STOM	TACSTD2
ARF6	MUC1
EDRF1	PLAUR
GATM	PHLDA1
RCAN1	DNAI1
PTPN9	LYPD6B
RIN1	PLA2G7
LACTB2	STC1
APH1A	YAP1
ZFYVE26	CP
ZNF302	LOC101060391
PDE7A	LCN2
CEBPD	CPM
RAC1	BACE2
LOC100996693	PRSS8
DUSP1	HMP19
ELMO2	TXLNGY
TMEM132C	USP9Y
PEX13	GBP1
SARM1	CD44
ICAM2	SOX9
SNX10	DDX3Y
HTR7P1	PAQR5
CTH	NLGN4Y
LMO7	ABCC3
KRBOX1	LRG1
ATG10	GPX8
FMNL2	TSPAN8
BCAP29	TLR3
BMS1P5	IL17RD
MAP3K1	CYP1B1
ZRANB3	ZFY
TRAFD1	PROM1
BBS4	RPS4Y1
ZNF324	CFB
LNX2	ARL14
MSN	THBS1
NR4A2	TSIX
TMTC2	CA12
HERC4	XIST
SLC31A2	TGM2
DPYD	NCF2
RHOU	EIF1AY
MARCH5	TTTY15
CHEK2	SLC25A34
RP11-378A13.1	VTCN1
SGK1	LIMS3
TSPAN33	CXCL17
SPPL2A	SERPINA3
MSMO1	SCNN1A
LOC284014	AADAC
GART	BCL2A1
NMI	SHISA2
AFAP1	REG1B
PLEKHG4
RPS24
MB21D2
SLMAP
VTA1
METTL8
EME2
YBX3
ZNF18
SMURF1
FAM171A1
PRIM2
BSCL2
PNKD
DMD
ZNF670
EMC9
SLC44A3
SPCS3
PDK2
ASMTL
LOC399491
DPY19L1
CRIM1
USP3-AS1
LOC102723845
NEURL4
PIN1
NDUFS7
KCTD2
NR1D1
BORA
CD320
HERC6
FAM175A
ASCC1
XRCC4
EIF4A2
ZNF32
CD274
PXYLP1
AGAP3
TXN
STYX
LOC283588
AK097453
LOC101060691
HPS3
GLB1L2
CHSY1
ARHGAP29
ZNF146
CCRN4L
SOCS3
ZBED4
TMEM133
ZFP90
MPZL3
ZDHHC7
ASPHD1
HEXIM2
VPS11
UNC119
METAP1
MAN2A2
ANAPC4
ZFP36L1
NAT1
APOL2
DDB2
PGM2
KLHL22
BCAT2
CKLF
ZNF79
CCNG1
MPP3
CEP63
PRRC2C
NET1
ILDR1
PIK3CA
FBXO28
GABARAPL1
TNPO1
NR2C1
SNORD50A
PSEN1
LYPD3
PDCD6IP
FAM213A
ACTL6A
ERVK13-1
CADPS2
OGFOD3
KDM8
ABCC8
LINC00899
CCNJ
FRMD4B
SERGEF
ZFP36
APLF
ERP29
LOC100289561
TMEM159
C9orf16
HEIH
PHKB
ANKFY1
NFS1
ZNF711
ORC3
RPRML
LRRC58
INVS
ATP2B4
RHOBTB1
CPT2
LRRCC1
HMGN3-AS1
CALU
PFKFB3
DAZAP2
C20orf196
STRADA
NOD1
VAMP7
PMM1
SPATA5L1
FANCG
TRAF3
PMVK
RAB24
LRRFIP2
CUL9
FEM1C
SLC11A2
PKD1P1
GUSB
STK32C
FBXO34
GBA
CEP135
CKAP5
NEK3
RP11-644F5.11
ZNF555
FECH
USP6NL
FLJ46875
MAL2
AC005306.3
CMTR1
UXS1
GSKIP
TAB2
TMEM163
RP11-48B3.4
XRN1
GSTO2
UNC5CL
TMEM127
PHKA1
FBXW4
POU6F1
YBX1
DNAJA2
INPP5E
TWSG1
PTCD3
YAF2
ZNF792
DNALI1
SLC35A3
TBKBP1
EPSTI1
ZNF354B
NCK1
RHPN1
NDUFAF1
TAPBPL
ARHGAP21
AES
PPP1R32
LOC283278
HCFC1R1
TM4SF1
SUCLG2
ARL3
ZNF416
CARD11
LOC100996732
SLC19A2
ZSCAN21
RP1-151F17.2
CCNL1
ACTR3B
FAM98B
HHEX
FAM204A
PDCL
GINS3
IFI35
ITGB8
KIAA1841
ARPC4
COMMD9
ACAD10
CLSTN3
ERLIN2
TRAK2
TMEM173
FAM69B
DNAH17
BCR
DGCR6
TVP23C
SDR39U1
DENND6B
EEPD1
RUFY1
RAD54B
SLC36A1
STK24
C21orf91
MIR7114
CNOT1
ZBTB44
RAF1
ADAP2
PLEKHA8
LOC102723722
IFT46
TIMM23B
TMBIM6
SMYD3
PRIM1
CRYBB2
TCP10L
DHRS13
LOC100049716
ABCA2
GABPA
ZNF415
PPP1R15B
POGLUT1
ZNF526
TEX9
LOC644172
LOC101926907
PIK3R2
NEK8
FANCI
ZNF791
DNAJB4
FAM53B
DDIT3
LARS2
SENP2
NAPA
FAM193B
BEND7
XRN2
CTNNBIP1
BCL6
CUL2
KCTD5
PHPT1
PRR29
ZMYM3
HAX1
ATP11A
IFNGR2
OGFOD1
DUSP7
CD82
TK2
PDS5A
FAH
ZFYVE27
NHSL1
STMN1
GPN3
DDX60
EXOC6B
ZNF609
LINC00997
EIF2AK2
ARL2
PLEKHM2
KIF20B
TECPR1
C22orf39
DGKH
DYX1C1
ZNF442
LOC439994
DUSP8
GUCA1B
CAB39
TMEM106B
MGC27345
TMEM205
TIGD3
SPG11
LIG1
ZNF473
MAPKAPK5
LOC91548
DNLZ
SURF4
MIR6741
DUSP6
ARL5B
TTLL1
ARFGEF1
PDDC1
ATF2
ANKRD39
LOC645166
KLHDC8B
TRNP1
C12orf75
MRPS25
BCL7A
USP45
ARFGAP1
FDX1
SMN1
CASP3
SET
GPX7
ZHX1-C8orf76
LOC100287590
ZNF197
C8orf76
LRRC16A
CDK5RAP2
PC
ATF7
SNX18
SUGP1
AK074476
CCDC57
POLD3
MAP7D3
SPAG5
ATXN1L
SPATA2
TJP1
TOM1L1
C10orf35
ZFYVE9
ADAL
MTO1
LOC100499489
PP7080
SFXN5
NRBF2
SERP1
CMC4
LXN
LOC100131170
PHF20
ADCK4
THEM4
FADS2
BNIP3
RP11-305K5.1
PLCG1
CCNA2
KIAA1328
HDAC3
THRAP3
IRF9
SNX11
MLLT1
BNIP2
TRIM32
PRKCH
STX16
COX1
ZNF75A
TTF1
DOLPP1
COPS4
CD2AP
TMEM39B
LPCAT4
SIK2
ADAM17
POLR2L
HPS1
LOC388692
ZNF134
ZNF554
CLDN9
MTA3
IKZF5
PNPT1
CHADL
LYG1
FDFT1
TMEM243
BRF2
ACOX1
RNASEH2C
MYL5
TRAPPC2L
BCAS3
SLC25A30
ARL2BP
C6orf136
KNTC1
CORT
RNF44
THAP9-AS1
AP1M1
ATRAID
UBE2J1
APOM
C1orf123
MAPK8
GPX4
DESI2
SPPL3
ATOX1
SMAD2
ZNF200
SEPT10
ZNF446
NARS2
KIF2A
TMEM192
TBCCD1
FOXRED1
RNF216
SLAIN2
C1orf216
RP5-1136G13.2
AP3S2
SWI5
CDK5
RBBP9
LRRC16B
HMGCL
KCTD21
ATRN
KLHL23
RIC8B
LRIG2
ZNF326
CLEC11A
SATB1
ETFB
ENY2
TMEM200B
MNT
MIR3656
RAD51D
WBSCR22
SNHG11
TXNL4B
RXRB
FAM182B
SHF
EXOC6
TMEM194B
IFNGR1
SDAD1
ALG8
ASUN
ITGAE
ZNF268
VPS36
GPATCH2
INPP5J
DGCR6L
PPFIBP1
CAMSAP2
