# Supplementary material for: The biological and immunological significance of the estrogen-related gene IER3 in diabetes
Source: Front Endocrinol (Lausanne). 2025 Sep 2;16:1570332. doi: 10.3389/fendo.2025.1570332 (PMC12436140; doi:10.3389/fendo.2025.1570332)
Supplement: Supplementary file 4 [file DataSheet4.csv]

Lasso	RF	svm	Lasso|RF|svm
IL6	LRRK2	IER3	ALDH1A3
HK2	MIOS-DT	KLF5	MIOS-DT
ALDH1A3	SYPL1	MFI2-AS1	MELTF-AS1
CXCL2	ALDH1A3	FRMD6	LRRK2
MIOS-DT	IER3	IGSF3	IER3
MFI2-AS1	FRMD6	ALDH1A3
LRRK2	MFI2-AS1	CXCL1
IER3	NOTCH2	RHPN2
	NAMPT	LRRK2
	RAD51-AS1	GPRC5B
	MOB3B	MGST1
	LYN	VNN1
	MYZAP	CXCL8
	CCL2	BIRC3
	KLF5	MYZAP
	IL6	NRAS
	CXCL1	SLC38A1
	MGST1	GPR126
	CXCL2	MIOS-DT
	HK2	RND3
